# Supplementary material for: Trends in smoking initiation and cessation over a century in two Australian cohorts
Source: PLoS One. 2024 Sep 19;19(9):e0307386. doi: 10.1371/journal.pone.0307386 (PMC11412490; doi:10.1371/journal.pone.0307386)
Supplement: S1 Dataset — a variables included: cohort, sex, A (age), P (calendar year), D and pop (cases of smoking initiation and person-years at risk). (CSV) [file pone.0307386.s003.csv]

cohort	sex	A	P	D	pop
BHS	Male	22	1951		20
TAHS sib	Male	22	1990		9
TAHS sib	Male	14	1970	26	343
TAHS sib	Male	32	1993		2
BHS	Male	15	1921	8	57
BHS	Male	16	1922	5	49
TAHS sib	Male	26	1970		7
BHS	Male	20	1948	7	27
TAHS sib	Male	20	1964		8
TAHS sib	Male	32	1999	1	81
BHS	Male	17	1909		9
TAHS sib	Male	17	1980	40	361
BHS	Male	29	1935		17
BHS	Male	34	1970		22
BHS	Male	35	1941		17
TAHS sib	Male	34	1980		21
BHS	Male	30	1988		44
BHS	Male	32	1929		2
TAHS prob	Male	28	1988		1
BHS	Male	33	1995		55
BHS	Male	14	1951	3	53
BHS	Male	35	1920		2
TAHS sib	Male	28	1972		7
BHS	Male	24	1983		43
TAHS sib	Male	17	1977	24	216
TAHS sib	Male	35	1980		10
BHS	Male	33	1948		17
BHS	Male	20	1944	4	20
BHS	Male	25	1985	1	40
TAHS sib	Male	26	1975		36
TAHS sib	Male	15	1962	5	70
TAHS sib	Male	24	1967		11
BHS	Male	33	1992		41
BHS	Male	19	1978	3	59
BHS	Male	30	1968		24
TAHS sib	Male	20	1961		2
BHS	Male	20	1977	5	62
BHS	Male	33	1996		44
BHS	Male	32	1960		16
BHS	Male	17	1979	9	89
BHS	Male	18	1953	5	26
TAHS sib	Male	18	1965	6	46
TAHS sib	Male	13	1967	11	253
BHS	Male	13	1912	1	26
TAHS sib	Male	12	1959	3	81
BHS	Male	27	1954		12
BHS	Male	34	1923		5
BHS	Male	15	1962	14	173
BHS	Male	35	1928		5
BHS	Male	35	1991		44
BHS	Male	15	1922	7	50
TAHS prob	Male	24	1985	13	1234
BHS	Male	19	1926	3	29
TAHS sib	Male	22	1972	3	50
TAHS sib	Male	23	1986		255
BHS	Male	31	1938		14
BHS	Male	12	1914	1	45
TAHS sib	Male	14	1973	55	564
BHS	Male	15	1956	11	68
BHS	Male	33	1938		16
BHS	Male	22	1934	2	38
BHS	Male	23	1970	1	73
BHS	Male	16	1920	11	48
BHS	Male	26	1927		9
TAHS sib	Male	22	1966		7
TAHS sib	Male	20	1968	2	39
TAHS sib	Male	13	1975	19	376
BHS	Male	19	1959	3	40
BHS	Male	28	1974		87
BHS	Male	28	1987		42
BHS	Male	20	1919		12
BHS	Male	25	1964	1	25
BHS	Male	13	1956		70
TAHS prob	Male	33	1993		1
BHS	Male	14	1970	11	134
BHS	Male	33	1974		26
TAHS sib	Male	21	1976	2	108
TAHS sib	Male	30	1970		3
BHS	Male	14	1943	2	48
BHS	Male	18	1950	7	31
TAHS sib	Male	15	1958	1	26
BHS	Male	31	1968		20
BHS	Male	18	1947	3	32
BHS	Male	33	1990		44
BHS	Male	34	1927		5
TAHS prob	Male	30	1990		1
BHS	Male	22	1912		6
BHS	Male	30	1943		19
BHS	Male	15	1931	5	68
BHS	Male	16	1977	6	83
BHS	Male	18	1926	9	39
BHS	Male	20	1928	7	30
BHS	Male	24	1932	1	20
BHS	Male	26	1934		18
BHS	Male	29	1959		24
BHS	Male	29	1986		44
BHS	Male	32	1940		17
BHS	Male	26	1964	1	33
BHS	Male	17	1931	7	47
BHS	Male	15	1924	3	55
TAHS sib	Male	18	1958	1	4
BHS	Male	17	1952	4	30
TAHS sib	Male	26	1972		21
TAHS sib	Male	22	1985	3	258
TAHS sib	Male	12	1977	11	264
BHS	Male	21	1930	2	23
BHS	Male	19	1975	4	73
BHS	Male	34	1943		13
BHS	Male	33	1976		14
TAHS sib	Male	17	1970	9	119
TAHS sib	Male	28	1974		21
BHS	Male	15	1941	7	66
TAHS sib	Male	35	1983		32
TAHS sib	Male	26	1968		4
BHS	Male	31	1939		17
BHS	Male	24	1962		33
BHS	Male	24	1943		20
BHS	Male	22	1910		3
TAHS sib	Male	28	1971		10
TAHS sib	Male	12	1967	7	273
BHS	Male	31	1973		20
TAHS sib	Male	27	1979		72
BHS	Male	19	1929		27
BHS	Male	31	1961		24
BHS	Male	30	1973		20
BHS	Male	34	1984		56
BHS	Male	18	1931	7	43
TAHS sib	Male	33	1985	1	70
BHS	Male	23	1947		14
TAHS sib	Male	33	1977		7
BHS	Male	30	1915		2
BHS	Male	15	1955	2	58
BHS	Male	27	1952		9
BHS	Male	17	1978	6	77
BHS	Male	19	1955	1	31
BHS	Male	31	1995		56
BHS	Male	16	1925	10	52
BHS	Male	20	1929	5	28
BHS	Male	30	1949	1	17
BHS	Male	33	1972		15
BHS	Male	19	1948	1	29
BHS	Male	15	1948	1	48
BHS	Male	33	1942		13
BHS	Male	35	1944		13
BHS	Male	28	1986		44
BHS	Male	16	1924	6	50
TAHS sib	Male	19	1969	4	58
BHS	Male	33	1933		7
BHS	Male	32	1954		18
BHS	Male	18	1908	3	12
BHS	Male	21	1947	4	24
BHS	Male	34	1982		60
BHS	Male	24	1966		27
TAHS sib	Male	29	1989		141
BHS	Male	14	1957	6	70
BHS	Male	18	1948	2	35
BHS	Male	24	1930	1	19
TAHS sib	Male	28	1985		146
TAHS prob	Male	17	1977		3
BHS	Male	31	1909		1
BHS	Male	20	1910		8
TAHS sib	Male	18	1972	14	145
BHS	Male	23	1950		13
BHS	Male	13	1911		25
BHS	Male	31	1924		5
BHS	Male	19	1916	1	12
BHS	Male	15	1920	6	61
BHS	Male	23	1924		10
TAHS sib	Male	19	1981	7	191
BHS	Male	29	1939		13
TAHS sib	Male	33	1996		243
TAHS sib	Male	20	1981		2
BHS	Male	29	1912		2
TAHS sib	Male	33	1978		10
TAHS sib	Male	31	1976		10
BHS	Male	28	1925	1	3
TAHS sib	Male	20	1970	3	54
TAHS sib	Male	25	1970		10
BHS	Male	12	1922	2	58
BHS	Male	17	1927	3	39
BHS	Male	23	1933	1	18
BHS	Male	13	1952	1	56
TAHS sib	Male	32	1972		3
TAHS sib	Male	31	1990		254
BHS	Male	21	1980		49
BHS	Male	20	1954	7	29
BHS	Male	25	1921		2
BHS	Male	22	1967	1	23
BHS	Male	29	1924		3
BHS	Male	22	1921		11
BHS	Male	19	1924		34
TAHS sib	Male	22	1967		11
BHS	Male	14	1976	2	110
TAHS sib	Male	31	1995		169
BHS	Male	35	1969		17
BHS	Male	11	1919		64
BHS	Male	18	1962	2	38
BHS	Male	29	1963		18
BHS	Male	21	1977	2	59
BHS	Male	32	1915		1
BHS	Male	26	1942	1	21
BHS	Male	35	1994		41
BHS	Male	28	1983		45
BHS	Male	16	1908	2	11
BHS	Male	15	1977	6	108
BHS	Male	33	1977		17
BHS	Male	34	1995		47
BHS	Male	32	1994		55
BHS	Male	23	1972		74
BHS	Male	28	1960		16
TAHS prob	Male	35	1997		1
TAHS sib	Male	27	1972		10
BHS	Male	16	1951		30
TAHS sib	Male	15	1966	4	124
BHS	Male	15	1926	7	49
BHS	Male	16	1926	7	46
BHS	Male	18	1929	2	27
BHS	Male	20	1931	5	23
TAHS sib	Male	22	1962		3
BHS	Male	18	1982	3	73
TAHS sib	Male	25	1993		8
TAHS sib	Male	16	1965	19	72
BHS	Male	31	1942		8
BHS	Male	14	1935	2	73
BHS	Male	18	1971	19	100
BHS	Male	18	1924	8	43
BHS	Male	14	1926	5	82
BHS	Male	30	1985	1	45
BHS	Male	33	1923		5
BHS	Male	25	1946	2	24
BHS	Male	30	1966		24
BHS	Male	31	1959		16
BHS	Male	16	1980	9	92
BHS	Male	32	1974		20
BHS	Male	13	1919	1	62
BHS	Male	17	1945	5	44
BHS	Male	35	1924		5
TAHS sib	Male	21	1965	1	8
BHS	Male	14	1975	7	101
BHS	Male	18	1969	12	83
BHS	Male	30	1923		5
BHS	Male	25	1989	3	61
BHS	Male	15	1910	1	17
BHS	Male	34	1910		1
BHS	Male	26	1969		27
TAHS sib	Male	27	1990		245
BHS	Male	24	1931	2	19
BHS	Male	27	1975		74
TAHS sib	Male	14	1966	17	185
BHS	Male	16	1928	7	71
BHS	Male	17	1929	7	64
BHS	Male	17	1947	8	43
BHS	Male	19	1915		6
BHS	Male	24	1961	1	24
TAHS sib	Male	20	1966		24
BHS	Male	28	1940	3	34
BHS	Male	30	1922		3
BHS	Male	34	1946		27
BHS	Male	26	1928		6
TAHS sib	Male	34	1975		1
BHS	Male	28	1941	1	20
BHS	Male	12	1919	4	59
BHS	Male	35	1990		44
TAHS sib	Male	15	1959	1	20
BHS	Male	16	1978	13	102
TAHS sib	Male	12	1951		2
TAHS sib	Male	11	1949		1
BHS	Male	34	1928		3
BHS	Male	19	1966	8	98
TAHS sib	Male	32	1990		209
TAHS sib	Male	29	1978		36
BHS	Male	34	1975		26
BHS	Male	13	1930	1	61
BHS	Male	34	1945		8
BHS	Male	29	1964		14
BHS	Male	19	1928	3	31
TAHS sib	Male	31	1987		158
TAHS prob	Male	33	1995		1
TAHS sib	Male	29	1995		107
BHS	Male	30	1948	1	18
BHS	Male	32	1969		20
BHS	Male	25	1965		32
TAHS sib	Male	31	1993		160
BHS	Male	30	1910		1
BHS	Male	21	1971	3	78
BHS	Male	17	1969	12	109
BHS	Male	16	1929	7	56
BHS	Male	19	1932	2	36
BHS	Male	20	1933	3	34
BHS	Male	30	1977		61
BHS	Male	24	1937		23
TAHS prob	Male	18	1979	178	1622
BHS	Male	32	1945	1	19
TAHS sib	Male	13	1974		6
BHS	Male	20	1915	3	9
TAHS sib	Male	17	1959		6
TAHS sib	Male	33	1976		10
BHS	Male	21	1933	5	43
BHS	Male	31	1962		16
TAHS sib	Male	30	1993	1	245
TAHS sib	Male	28	1975		36
TAHS sib	Male	15	1952	1	3
TAHS sib	Male	15	1983	1	20
BHS	Male	12	1926	1	64
TAHS sib	Male	33	1997		169
TAHS sib	Male	17	1960	4	20
TAHS sib	Male	13	1956		29
TAHS sib	Male	12	1955	1	30
BHS	Male	24	1944		16
BHS	Male	29	1945		19
BHS	Male	33	1962		19
TAHS sib	Male	33	1970		2
BHS	Male	30	1939	1	16
BHS	Male	23	1918	1	4
BHS	Male	13	1931	1	57
BHS	Male	29	1989		39
TAHS sib	Male	26	1966		3
TAHS sib	Male	18	1980	16	207
BHS	Male	35	1932		2
BHS	Male	21	1910	2	8
BHS	Male	31	1933		6
BHS	Male	29	1921		3
BHS	Male	20	1981	3	62
BHS	Male	25	1973	1	76
BHS	Male	23	1968		22
TAHS sib	Male	12	1958	4	52
BHS	Male	26	1976		66
BHS	Male	28	1930		6
TAHS sib	Male	19	1974	9	127
BHS	Male	12	1944		52
BHS	Male	25	1939	2	17
TAHS sib	Male	23	1973		47
BHS	Male	29	1943		12
BHS	Male	29	1926		2
BHS	Male	31	1945		12
BHS	Male	12	1932	1	90
BHS	Male	35	1931		2
BHS	Male	13	1935	1	85
TAHS sib	Male	25	1972		36
BHS	Male	24	1985		50
BHS	Male	21	1951	2	28
TAHS sib	Male	26	1987		2
BHS	Male	31	1986		44
TAHS sib	Male	13	1965	5	190
TAHS sib	Male	20	1976	8	185
BHS	Male	25	1953	1	17
BHS	Male	12	1935	1	51
BHS	Male	25	1950	1	10
BHS	Male	32	1926		3
TAHS sib	Male	29	1984		99
BHS	Male	25	1925	2	10
BHS	Male	11	1913	1	46
TAHS sib	Male	12	1969	17	421
BHS	Male	35	1988		48
BHS	Male	20	1947	1	14
BHS	Male	24	1939		28
BHS	Male	23	1974		56
BHS	Male	22	1970	1	85
BHS	Male	28	1920	1	4
BHS	Male	23	1966		30
BHS	Male	29	1990		47
BHS	Male	27	1909		1
BHS	Male	32	1947		17
BHS	Male	35	1971		22
BHS	Male	12	1955	2	72
TAHS sib	Male	14	1967	17	177
BHS	Male	20	1930	5	27
TAHS sib	Male	34	1976		4
TAHS sib	Male	31	1996		105
TAHS sib	Male	11	1970	5	617
BHS	Male	34	1933	1	8
TAHS sib	Male	31	1973		4
BHS	Male	28	1915		3
TAHS sib	Male	27	1971		7
BHS	Male	14	1936	4	84
BHS	Male	35	1945		12
TAHS sib	Male	24	1966		4
BHS	Male	27	1942	4	22
TAHS sib	Male	22	1964	1	6
BHS	Male	30	1945	1	18
TAHS sib	Male	21	1963		6
BHS	Male	13	1937		56
TAHS sib	Male	18	1960		6
BHS	Male	28	1924		2
BHS	Male	24	1912		3
BHS	Male	18	1916	3	16
BHS	Male	26	1954		16
TAHS sib	Male	33	1981		32
BHS	Male	19	1937	2	25
BHS	Male	26	1971		20
BHS	Male	17	1963	24	159
BHS	Male	28	1953		9
BHS	Male	21	1913		7
BHS	Male	22	1954	1	20
BHS	Male	32	1955		13
TAHS sib	Male	14	1961	6	76
TAHS sib	Male	13	1981	1	23
TAHS sib	Male	23	1963		3
BHS	Male	18	1980	6	80
BHS	Male	22	1950		19
BHS	Male	31	1925		3
BHS	Male	20	1969	5	84
BHS	Male	34	1912		1
TAHS sib	Male	16	1975	69	442
BHS	Male	27	1968		31
BHS	Male	32	1965		11
TAHS sib	Male	35	1985	1	45
TAHS sib	Male	26	1976	1	46
BHS	Male	13	1950		53
TAHS sib	Male	12	1953		5
BHS	Male	23	1984		50
TAHS sib	Male	35	1993		208
TAHS sib	Male	11	1961	1	121
BHS	Male	30	1929	1	9
BHS	Male	30	1965		14
BHS	Male	27	1922		3
BHS	Male	30	1946	1	19
BHS	Male	35	1949	1	12
BHS	Male	35	1951		17
TAHS prob	Male	17	1978	178	1800
TAHS sib	Male	30	1971		1
TAHS sib	Male	15	1971	36	317
BHS	Male	22	1946	1	15
BHS	Male	31	1947		18
TAHS sib	Male	12	1952		4
BHS	Male	35	1962		10
TAHS sib	Male	24	1983	3	261
BHS	Male	27	1983		44
BHS	Male	13	1944	1	56
BHS	Male	17	1932	2	57
TAHS sib	Male	14	1955		5
BHS	Male	13	1962	3	162
TAHS sib	Male	22	1971		36
BHS	Male	13	1959	5	223
BHS	Male	16	1915	2	21
BHS	Male	13	1955		67
BHS	Male	16	1962	26	185
BHS	Male	25	1910		2
BHS	Male	31	1928		2
TAHS sib	Male	19	1978	6	297
BHS	Male	21	1956	2	19
BHS	Male	29	1927		4
TAHS prob	Male	12	1973	104	2779
BHS	Male	11	1956		73
BHS	Male	25	1963		33
TAHS sib	Male	29	1972		10
BHS	Male	33	1944		8
TAHS sib	Male	31	1997	1	106
TAHS sib	Male	27	1993		107
BHS	Male	21	1944	1	15
BHS	Male	11	1944	1	55
BHS	Male	28	1988		39
BHS	Male	29	1909		1
TAHS sib	Male	12	1975	18	565
TAHS sib	Male	14	1957	3	29
BHS	Male	26	1933		16
BHS	Male	11	1953		67
TAHS sib	Male	18	1964	4	28
BHS	Male	33	1950		14
BHS	Male	35	1952		14
BHS	Male	12	1923		56
BHS	Male	23	1910	1	4
BHS	Male	30	1938	1	18
TAHS sib	Male	13	1976	17	547
TAHS sib	Male	22	1963		1
BHS	Male	26	1941	1	23
TAHS sib	Male	29	1970		1
TAHS sib	Male	32	1975		10
BHS	Male	14	1958	6	66
BHS	Male	19	1964	6	31
BHS	Male	15	1932	3	56
BHS	Male	29	1968	1	20
BHS	Male	29	1952		13
BHS	Male	20	1963	3	35
TAHS sib	Male	19	1982	11	292
BHS	Male	18	1935	10	45
BHS	Male	17	1970	15	115
BHS	Male	12	1952		65
BHS	Male	24	1988		61
BHS	Male	24	1973		73
BHS	Male	22	1932		18
TAHS sib	Male	24	1968		7
TAHS sib	Male	21	1972	1	72
BHS	Male	24	1945		24
TAHS sib	Male	12	1973		6
TAHS prob	Male	21	1981		2
BHS	Male	12	1968	6	143
BHS	Male	34	1931		2
TAHS sib	Male	20	1978	12	244
BHS	Male	22	1986		63
BHS	Male	22	1908		1
TAHS sib	Male	19	1984	4	126
BHS	Male	12	1908		15
BHS	Male	24	1942		20
TAHS sib	Male	33	1973		3
BHS	Male	33	1951		17
BHS	Male	34	1930		2
BHS	Male	13	1964	3	157
TAHS sib	Male	27	1967		3
BHS	Male	33	1920		2
TAHS sib	Male	25	1979	1	105
TAHS sib	Male	25	1965		3
BHS	Male	32	1987		44
TAHS sib	Male	35	1972		2
TAHS sib	Male	11	1972	1	7
BHS	Male	18	1974	14	87
BHS	Male	20	1956		30
TAHS sib	Male	20	1960		3
TAHS sib	Male	27	1973		21
BHS	Male	27	1965	1	32
BHS	Male	26	1938		34
BHS	Male	29	1934		18
BHS	Male	28	1976	1	73
TAHS sib	Male	14	1953	2	2
TAHS sib	Male	15	1975	36	293
BHS	Male	24	1986		58
BHS	Male	13	1965	3	143
TAHS sib	Male	15	1955		4
BHS	Male	32	1985		49
TAHS sib	Male	32	1973		1
BHS	Male	23	1912		6
BHS	Male	28	1938	1	14
BHS	Male	23	1919		3
BHS	Male	26	1973	2	65
BHS	Male	22	1976		70
TAHS sib	Male	12	1963	4	147
BHS	Male	26	1978	1	61
BHS	Male	35	1999		56
TAHS sib	Male	16	1966	18	96
TAHS sib	Male	18	1977	45	342
BHS	Male	11	1932		74
TAHS sib	Male	19	1961		6
TAHS sib	Male	34	1999		103
BHS	Male	26	1970		25
BHS	Male	12	1931		64
BHS	Male	13	1932		64
BHS	Male	21	1940	4	27
TAHS sib	Male	11	1954		30
BHS	Male	26	1945	1	18
TAHS sib	Male	34	1992		208
BHS	Male	19	1963	3	36
BHS	Male	12	1959	2	183
BHS	Male	29	1975		87
BHS	Male	17	1957	7	50
BHS	Male	34	1981		59
BHS	Male	34	1996		55
BHS	Male	16	1932	7	63
BHS	Male	15	1969	16	158
TAHS sib	Male	13	1954		5
TAHS sib	Male	25	1986		2
TAHS sib	Male	32	1987	1	99
BHS	Male	23	1920		5
BHS	Male	34	1991		44
TAHS sib	Male	15	1979	40	358
BHS	Male	26	1963	1	23
TAHS sib	Male	19	1975	7	192
BHS	Male	18	1956	8	51
BHS	Male	32	1982	1	57
BHS	Male	27	1966		23
BHS	Male	18	1922	7	36
TAHS sib	Male	28	1979	1	67
TAHS sib	Male	15	1963	11	71
BHS	Male	18	1949	4	31
BHS	Male	29	1974		18
BHS	Male	14	1948	4	56
BHS	Male	35	1992		44
TAHS sib	Male	35	1977		4
TAHS sib	Male	14	1959		19
BHS	Male	25	1934	2	20
BHS	Male	27	1916		6
BHS	Male	34	1919		2
BHS	Male	14	1934	2	89
BHS	Male	19	1954	2	21
BHS	Male	19	1939	4	41
BHS	Male	20	1940	7	37
TAHS sib	Male	21	1988	5	90
BHS	Male	27	1918		5
BHS	Male	17	1914	2	22
BHS	Male	27	1956		19
BHS	Male	35	1955		14
TAHS sib	Male	28	1994		107
BHS	Male	31	1926		2
BHS	Male	33	1939		17
TAHS sib	Male	28	1987	1	256
BHS	Male	16	1909	1	14
BHS	Male	31	1922		3
BHS	Male	27	1915	1	2
BHS	Male	13	1939	1	68
BHS	Male	22	1968	5	98
BHS	Male	31	1978		61
TAHS sib	Male	22	1974	2	80
BHS	Male	20	1934	5	30
TAHS sib	Male	34	1996		160
BHS	Male	16	1973	18	98
BHS	Male	29	1937		18
BHS	Male	12	1927	3	77
BHS	Male	31	1990	1	42
BHS	Male	12	1916	3	57
BHS	Male	25	1936	2	13
BHS	Male	20	1980	3	55
TAHS sib	Male	31	1988		145
BHS	Male	17	1971	19	122
BHS	Male	35	1954		16
BHS	Male	21	1957	1	30
TAHS sib	Male	19	1966	2	40
TAHS sib	Male	24	1964		3
BHS	Male	33	1993		39
BHS	Male	23	1969	1	93
BHS	Male	31	1969		24
BHS	Male	12	1933	1	74
BHS	Male	12	1921		59
BHS	Male	18	1939	11	57
BHS	Male	26	1961		14
BHS	Male	25	1943	1	20
BHS	Male	29	1936		16
BHS	Male	22	1943	4	28
BHS	Male	24	1941	3	23
TAHS sib	Male	19	1972	4	96
BHS	Male	28	1949		22
BHS	Male	34	1985		50
TAHS prob	Male	26	1986		1
BHS	Male	32	1953		22
BHS	Male	11	1954		72
TAHS sib	Male	18	1982	36	241
TAHS sib	Male	25	1980	1	104
TAHS sib	Male	33	1983		45
BHS	Male	26	1957		17
BHS	Male	33	1941		17
BHS	Male	17	1953	4	42
BHS	Male	12	1962	4	175
BHS	Male	19	1913	3	13
BHS	Male	26	1914	1	3
BHS	Male	28	1991		44
BHS	Male	23	1946	1	14
BHS	Male	13	1934		73
TAHS sib	Male	24	1992	1	9
BHS	Male	19	1911		8
TAHS sib	Male	19	1964	1	12
BHS	Male	25	1951		18
TAHS sib	Male	33	1989		158
BHS	Male	21	1966	1	25
BHS	Male	12	1951	1	57
BHS	Male	31	1964		11
BHS	Male	30	1955	1	9
TAHS sib	Male	22	1970	1	35
BHS	Male	23	1951		19
BHS	Male	31	1930		8
TAHS prob	Male	23	1983		1
BHS	Male	34	1950		17
BHS	Male	19	1909	1	9
TAHS sib	Male	32	1992		140
BHS	Male	12	1950	1	72
BHS	Male	13	1916	1	36
BHS	Male	27	1937		14
TAHS sib	Male	21	1977	6	177
TAHS sib	Male	26	1977		68
BHS	Male	11	1933		87
TAHS sib	Male	26	1983	2	148
BHS	Male	19	1941	4	43
BHS	Male	27	1949		18
TAHS sib	Male	34	1971		2
BHS	Male	30	1952		18
BHS	Male	11	1973		113
BHS	Male	29	1949		15
TAHS sib	Male	21	1958		2
BHS	Male	27	1929		6
BHS	Male	26	1974	1	75
BHS	Male	11	1950	1	58
TAHS sib	Male	16	1953		2
BHS	Male	26	1948		18
TAHS sib	Male	13	1950		3
BHS	Male	13	1933		89
TAHS sib	Male	12	1960	4	79
BHS	Male	25	1949		14
BHS	Male	19	1940	4	46
BHS	Male	35	1930		2
BHS	Male	22	1974	1	67
TAHS sib	Male	21	1970	1	37
TAHS sib	Male	16	1959	5	25
BHS	Male	11	1952		76
BHS	Male	26	1983		44
TAHS sib	Male	19	1965		24
TAHS sib	Male	28	1989		2
TAHS sib	Male	32	1998		105
BHS	Male	34	1986		54
TAHS sib	Male	19	1983	8	205
BHS	Male	31	1936		17
TAHS sib	Male	30	1996	1	107
BHS	Male	28	1969	1	31
BHS	Male	14	1937	3	50
BHS	Male	27	1977		66
TAHS sib	Male	26	1993	1	83
BHS	Male	19	1942		17
TAHS sib	Male	15	1976	1	6
BHS	Male	35	1936		7
BHS	Male	28	1967	1	21
BHS	Male	27	1950		13
BHS	Male	28	1951		13
BHS	Male	28	1932		18
BHS	Male	31	1954		13
BHS	Male	11	1927		83
TAHS sib	Male	35	1997		160
BHS	Male	20	1924	4	25
TAHS sib	Male	31	1989		209
BHS	Male	34	1965		16
TAHS sib	Male	30	1975		10
BHS	Male	32	1995		44
BHS	Male	22	1918		3
BHS	Male	27	1938	1	10
TAHS sib	Male	11	1973	6	406
BHS	Male	32	1930		4
BHS	Male	30	1927		2
BHS	Male	27	1953		16
BHS	Male	26	1990	1	58
TAHS sib	Male	32	1989		145
BHS	Male	18	1965	16	114
TAHS sib	Male	15	1969	28	229
TAHS prob	Male	18	1978	1	3
BHS	Male	13	1961	1	186
TAHS sib	Male	32	1986		103
BHS	Male	19	1977	2	56
BHS	Male	11	1959	1	191
BHS	Male	11	1968	2	134
BHS	Male	35	1927		3
BHS	Male	30	1991		47
TAHS sib	Male	13	1980	6	219
BHS	Male	15	1945	6	53
BHS	Male	34	1940		17
BHS	Male	35	1996		47
BHS	Male	12	1936	1	57
BHS	Male	14	1938	3	56
BHS	Male	16	1940	12	51
BHS	Male	18	1942	9	32
BHS	Male	19	1943	3	23
TAHS sib	Male	17	1983	17	153
BHS	Male	14	1917	8	35
BHS	Male	13	1908		19
TAHS sib	Male	20	1986	7	121
BHS	Male	15	1943	6	60
TAHS sib	Male	22	1983		2
BHS	Male	28	1975		63
BHS	Male	23	1911		3
BHS	Male	33	1958		8
BHS	Male	31	1966		14
BHS	Male	16	1927	11	42
BHS	Male	17	1941	7	39
TAHS sib	Male	22	1981	8	271
BHS	Male	16	1954	6	64
BHS	Male	21	1945	1	16
BHS	Male	25	1915		5
TAHS sib	Male	32	1995	1	244
TAHS sib	Male	12	1978	10	242
TAHS sib	Male	28	1991		245
BHS	Male	35	1915		1
TAHS sib	Male	24	1985		2
TAHS sib	Male	17	1967	8	78
BHS	Male	22	1909		4
TAHS prob	Male	27	1989		1
BHS	Male	33	1945		27
TAHS prob	Male	26	1988		1
TAHS sib	Male	15	1973	52	419
TAHS prob	Male	24	1986		1
BHS	Male	33	1986		49
BHS	Male	16	1942	9	59
BHS	Male	34	1934		7
TAHS prob	Male	11	1972	27	2806
TAHS sib	Male	31	1991		140
TAHS sib	Male	16	1973	57	291
TAHS prob	Male	15	1977		1
BHS	Male	21	1967	6	104
BHS	Male	17	1959	9	48
TAHS prob	Male	12	1974	2	4
BHS	Male	13	1938		58
BHS	Male	15	1940	4	53
BHS	Male	11	1964	1	164
BHS	Male	22	1947		10
BHS	Male	23	1948		10
TAHS sib	Male	31	1978		36
BHS	Male	19	1969	10	92
TAHS sib	Male	12	1956	1	27
TAHS sib	Male	32	1979		36
BHS	Male	14	1939	5	58
BHS	Male	22	1929	3	22
BHS	Male	23	1949	1	19
BHS	Male	19	1980	6	68
BHS	Male	26	1922		2
BHS	Male	28	1926		4
BHS	Male	11	1940		50
TAHS sib	Male	22	1982	1	147
TAHS sib	Male	32	1991		254
BHS	Male	21	1948		13
TAHS sib	Male	30	1997	1	82
BHS	Male	35	1993		44
TAHS sib	Male	25	1977	3	76
BHS	Male	23	1928	1	24
TAHS sib	Male	14	1962	2	73
BHS	Male	11	1975		107
BHS	Male	17	1938	4	61
BHS	Male	17	1933	7	56
BHS	Male	11	1937		69
BHS	Male	12	1938	1	69
BHS	Male	27	1912		2
BHS	Male	18	1936	9	34
BHS	Male	29	1955		16
BHS	Male	20	1951	3	25
BHS	Male	35	1961		16
BHS	Male	33	1965		16
BHS	Male	19	1976	2	64
BHS	Male	22	1949		13
TAHS sib	Male	11	1971	4	349
TAHS prob	Male	34	1995	2	1173
TAHS prob	Male	11	1971		6
TAHS prob	Male	32	1993	1	1176
BHS	Male	32	1993		47
TAHS sib	Male	32	1978		21
BHS	Male	27	1955		16
BHS	Male	15	1970	20	136
BHS	Male	12	1934	2	87
BHS	Male	27	1936	1	17
TAHS prob	Male	21	1982	34	1300
TAHS prob	Male	20	1981	79	1379
BHS	Male	30	1971		29
TAHS prob	Male	15	1976	253	2340
TAHS prob	Male	13	1974	127	2675
BHS	Male	21	1916	2	6
BHS	Male	28	1954		16
TAHS sib	Male	11	1967	1	373
BHS	Male	30	1972		23
BHS	Male	32	1939		14
BHS	Male	14	1941	4	55
TAHS sib	Male	25	1991		108
BHS	Male	25	1952	1	13
BHS	Male	30	1954		13
BHS	Male	26	1936	1	15
BHS	Male	26	1988		57
TAHS sib	Male	14	1977	56	530
BHS	Male	32	1912		1
TAHS prob	Male	25	1985		1
BHS	Male	20	1958	5	42
BHS	Male	27	1935		18
BHS	Male	26	1981	1	54
BHS	Male	25	1926		9
BHS	Male	12	1918	3	65
BHS	Male	12	1966	1	170
BHS	Male	35	1995		39
BHS	Male	22	1953	1	20
BHS	Male	28	1962		18
TAHS prob	Male	31	1991		1
BHS	Male	22	1924	3	15
BHS	Male	31	1913		1
TAHS sib	Male	34	1988		103
TAHS prob	Male	24	1984		1
BHS	Male	29	1979		63
BHS	Male	17	1926	4	42
TAHS prob	Male	20	1980		2
TAHS sib	Male	28	1978		45
BHS	Male	18	1946	9	39
TAHS sib	Male	21	1961		3
BHS	Male	23	1971	3	84
BHS	Male	28	1958		24
TAHS sib	Male	14	1964	8	111
BHS	Male	25	1972	1	72
BHS	Male	27	1976		68
BHS	Male	21	1950	3	23
BHS	Male	16	1913	3	25
BHS	Male	31	1943		27
TAHS sib	Male	16	1977		5
BHS	Male	23	1962		25
BHS	Male	21	1952	2	22
TAHS sib	Male	23	1965	1	5
BHS	Male	34	1916		1
BHS	Male	33	1985		54
BHS	Male	27	1924		3
BHS	Male	27	1945		19
BHS	Male	11	1914		37
BHS	Male	33	1978		14
BHS	Male	30	1944		12
BHS	Male	22	1984		59
BHS	Male	19	1961	3	33
TAHS sib	Male	15	1961	6	43
BHS	Male	24	1940	3	25
BHS	Male	33	1966		11
TAHS prob	Male	15	1975	2	5
TAHS sib	Male	25	1990	3	108
TAHS sib	Male	14	1965	8	132
BHS	Male	14	1925	6	55
TAHS sib	Male	20	1962		6
BHS	Male	29	1947		18
BHS	Male	15	1937	4	80
TAHS sib	Male	16	1970	33	201
BHS	Male	30	1940	1	13
BHS	Male	23	1952		20
BHS	Male	25	1954		20
BHS	Male	26	1955	1	20
BHS	Male	32	1952	1	15
BHS	Male	18	1930	8	57
BHS	Male	34	1921		2
BHS	Male	35	1964		19
BHS	Male	25	1908		2
BHS	Male	24	1981		52
TAHS sib	Male	16	1982	28	181
BHS	Male	24	1928	1	19
BHS	Male	14	1950	2	57
BHS	Male	19	1918	2	14
BHS	Male	32	1980		66
TAHS sib	Male	32	1997	2	105
TAHS sib	Male	11	1952		5
BHS	Male	15	1908	2	16
BHS	Male	33	1949		17
TAHS sib	Male	19	1959		3
BHS	Male	24	1946	1	21
BHS	Male	34	1961	1	11
BHS	Male	21	1937	4	32
TAHS sib	Male	24	1978	2	107
BHS	Male	34	1924		5
BHS	Male	35	1968		9
BHS	Male	35	1946		8
BHS	Male	28	1972		25
TAHS sib	Male	27	1986		256
BHS	Male	21	1985		63
BHS	Male	17	1948	9	40
BHS	Male	22	1952	1	26
BHS	Male	26	1956		24
BHS	Male	18	1981	7	67
BHS	Male	30	1960		24
TAHS sib	Male	31	1975		7
TAHS sib	Male	34	1987		79
BHS	Male	34	1993		41
TAHS prob	Male	34	1994		1
BHS	Male	33	1924	1	3
BHS	Male	15	1914	2	23
BHS	Male	15	1927	6	77
BHS	Male	12	1915	1	37
BHS	Male	24	1927		9
BHS	Male	14	1977	7	107
BHS	Male	13	1921		62
BHS	Male	27	1979		57
BHS	Male	31	1975		19
BHS	Male	21	1927	5	27
BHS	Male	14	1940	1	67
BHS	Male	18	1927	7	38
TAHS sib	Male	15	1974	67	509
BHS	Male	33	1931		4
BHS	Male	12	1948	1	60
BHS	Male	24	1947		13
BHS	Male	30	1951		22
BHS	Male	14	1945	7	55
BHS	Male	15	1946	2	48
TAHS sib	Male	18	1974	19	211
BHS	Male	20	1982	2	62
TAHS sib	Male	21	1985	5	186
BHS	Male	17	1972	14	102
BHS	Male	29	1960		17
BHS	Male	32	1963		16
BHS	Male	33	1964		16
BHS	Male	23	1942		20
BHS	Male	35	1965		24
BHS	Male	12	1917	2	67
BHS	Male	24	1913		6
BHS	Male	29	1933		18
BHS	Male	28	1908		1
TAHS sib	Male	17	1976	31	373
BHS	Male	13	1936		50
BHS	Male	12	1974	3	113
BHS	Male	27	1969		26
BHS	Male	27	1980		65
BHS	Male	25	1958		11
TAHS sib	Male	19	1985	3	124
BHS	Male	27	1978		54
BHS	Male	19	1919		17
TAHS sib	Male	14	1960	5	48
TAHS sib	Male	28	1981	1	81
BHS	Male	17	1921	1	37
TAHS sib	Male	27	1978	1	68
BHS	Male	16	1949	8	47
TAHS sib	Male	13	1970	21	404
BHS	Male	23	1926	2	11
TAHS sib	Male	35	1984		36
TAHS prob	Male	29	1990	2	1190
BHS	Male	15	1947	5	48
TAHS sib	Male	14	1951		3
BHS	Male	33	1913		1
BHS	Male	19	1982		54
BHS	Male	29	1961		16
TAHS sib	Male	28	1980	1	72
BHS	Male	16	1947	6	46
BHS	Male	34	1966		16
BHS	Male	33	1957		13
TAHS sib	Male	25	1992	1	84
BHS	Male	18	1923	6	40
BHS	Male	12	1975	1	111
BHS	Male	33	1967		17
BHS	Male	12	1910	1	26
BHS	Male	27	1931		18
BHS	Male	28	1977	2	68
BHS	Male	19	1981	3	74
BHS	Male	23	1939	1	26
TAHS sib	Male	29	1977	1	33
TAHS sib	Male	32	1985		79
BHS	Male	12	1945		54
BHS	Male	11	1915		57
BHS	Male	20	1917	4	11
BHS	Male	24	1938		17
BHS	Male	26	1959		11
BHS	Male	28	1961		11
BHS	Male	15	1936	4	71
BHS	Male	29	1919		5
BHS	Male	14	1918	3	54
BHS	Male	30	1937	2	16
TAHS sib	Male	18	1981	29	321
TAHS sib	Male	17	1964	6	52
TAHS sib	Male	26	1981	1	103
TAHS sib	Male	25	1982	3	151
TAHS sib	Male	30	1988	2	211
BHS	Male	14	1916	2	43
TAHS sib	Male	18	1966	5	45
BHS	Male	19	1930	2	25
BHS	Male	31	1993		55
BHS	Male	28	1990	2	57
BHS	Male	32	1991		41
BHS	Male	25	1987	1	58
BHS	Male	23	1985	1	59
BHS	Male	13	1947		56
BHS	Male	17	1951	6	43
BHS	Male	18	1952	5	37
TAHS sib	Male	16	1980	49	318
BHS	Male	25	1959		19
BHS	Male	26	1960		19
BHS	Male	35	1997		55
BHS	Male	33	1968		14
BHS	Male	21	1938	1	25
BHS	Male	13	1957	1	67
BHS	Male	15	1933	3	52
TAHS sib	Male	12	1966	9	262
BHS	Male	20	1938		23
BHS	Male	21	1921		10
BHS	Male	21	1917		3
BHS	Male	22	1927	3	27
BHS	Male	17	1960	12	53
BHS	Male	30	1989		42
BHS	Male	25	1979		63
BHS	Male	19	1945	4	31
BHS	Male	11	1949		72
TAHS sib	Male	11	1965	5	267
BHS	Male	28	1971		21
BHS	Male	30	1930	1	8
TAHS sib	Male	15	1953	1	1
BHS	Male	14	1949	4	39
BHS	Male	29	1925		2
TAHS sib	Male	14	1974	23	316
BHS	Male	20	1955		19
TAHS sib	Male	20	1963	3	14
BHS	Male	25	1960	1	15
BHS	Male	16	1937	6	67
BHS	Male	28	1963		14
BHS	Male	11	1912		39
BHS	Male	32	1967		14
TAHS sib	Male	30	1980		45
TAHS sib	Male	30	1983	1	80
BHS	Male	18	1951	11	32
BHS	Male	12	1963	2	159
BHS	Male	15	1971	15	123
BHS	Male	23	1956		12
TAHS sib	Male	28	1983	3	102
BHS	Male	13	1971		116
BHS	Male	33	1989		44
BHS	Male	26	1949		13
BHS	Male	25	1961		26
TAHS sib	Male	30	1981		66
BHS	Male	14	1969	7	143
BHS	Male	19	1946	4	18
BHS	Male	23	1959	1	28
TAHS sib	Male	29	1973		7
BHS	Male	11	1947		60
BHS	Male	22	1940	1	23
BHS	Male	15	1951	6	55
BHS	Male	14	1920	4	61
BHS	Male	14	1930	11	79
BHS	Male	17	1974	5	80
BHS	Male	26	1987		48
BHS	Male	22	1923	2	12
BHS	Male	29	1958		19
BHS	Male	12	1961	3	165
BHS	Male	25	1970	1	21
TAHS sib	Male	20	1983	19	281
TAHS sib	Male	23	1964		1
BHS	Male	21	1922	1	13
BHS	Male	22	1985		46
BHS	Male	15	1976	11	94
TAHS sib	Male	35	1988		79
BHS	Male	12	1973	4	111
BHS	Male	25	1923	1	5
BHS	Male	17	1946	4	36
BHS	Male	33	1954		22
BHS	Male	27	1951		13
BHS	Male	18	1913	2	13
BHS	Male	32	1956		13
BHS	Male	16	1910	1	16
BHS	Male	32	1973		26
BHS	Male	32	1937	1	17
BHS	Male	29	1978		66
BHS	Male	35	1975		21
BHS	Male	32	1968		24
TAHS sib	Male	20	1975	10	118
BHS	Male	17	1935	8	42
BHS	Male	31	1948		14
TAHS sib	Male	18	1968	12	70
BHS	Male	24	1934		17
BHS	Male	20	1968	5	98
BHS	Male	32	1971	1	16
TAHS sib	Male	13	1978	12	253
TAHS sib	Male	18	1961	1	16
BHS	Male	18	1940	8	51
BHS	Male	34	1980		85
TAHS sib	Male	14	1969	18	257
TAHS sib	Male	32	1994		160
BHS	Male	23	1980		52
BHS	Male	29	1944		18
BHS	Male	29	1957		16
BHS	Male	12	1939	1	56
TAHS sib	Male	34	1998		169
TAHS sib	Male	33	1982		36
TAHS sib	Male	23	1985		173
BHS	Male	14	1963	14	159
BHS	Male	20	1945	2	14
TAHS sib	Male	25	1975	1	47
BHS	Male	19	1934	4	47
TAHS prob	Male	16	1978		1
TAHS sib	Male	11	1975	6	435
BHS	Male	17	1955	7	58
TAHS sib	Male	17	1957		4
BHS	Male	17	1939	12	63
BHS	Male	15	1934	2	60
BHS	Male	27	1944	3	19
BHS	Male	18	1959	8	46
TAHS sib	Male	20	1979	10	291
BHS	Male	32	1944		27
BHS	Male	32	1970		20
BHS	Male	33	1971		20
BHS	Male	34	1972		20
BHS	Male	28	1916		1
BHS	Male	35	1929		3
BHS	Male	30	1990		39
BHS	Male	16	1976	10	89
BHS	Male	27	1987		39
BHS	Male	26	1986		39
BHS	Male	35	1933		4
BHS	Male	35	1960		8
TAHS sib	Male	13	1958	5	24
BHS	Male	21	1981	3	52
BHS	Male	19	1979	4	59
BHS	Male	18	1978	4	67
BHS	Male	17	1977	12	79
TAHS sib	Male	30	1974		7
BHS	Male	15	1975	17	106
BHS	Male	14	1974	12	118
BHS	Male	13	1976	3	110
BHS	Male	20	1937	9	34
BHS	Male	11	1971	1	126
BHS	Male	29	1950		22
BHS	Male	20	1936	4	36
BHS	Male	29	1973		19
TAHS sib	Male	28	1990		163
BHS	Male	35	1953		17
TAHS sib	Male	23	1966		11
TAHS sib	Male	31	1972		1
TAHS sib	Male	16	1981	29	194
BHS	Male	29	1962		11
TAHS sib	Male	15	1977	50	326
BHS	Male	23	1979		49
TAHS sib	Male	22	1959		2
TAHS sib	Male	21	1973	7	87
BHS	Male	24	1921	1	5
BHS	Male	23	1934		14
TAHS sib	Male	27	1968		1
TAHS prob	Male	14	1974		5
BHS	Male	34	1971		19
BHS	Male	16	1969	17	132
BHS	Male	14	1954	5	63
BHS	Male	28	1948		15
TAHS sib	Male	29	1982		80
BHS	Male	11	1951		65
BHS	Male	13	1953	2	65
TAHS sib	Male	20	1985	7	122
BHS	Male	20	1960	2	37
BHS	Male	20	1923	2	16
BHS	Male	23	1963		32
BHS	Male	13	1923	1	56
BHS	Male	28	1968		30
BHS	Male	22	1935	2	27
BHS	Male	32	1972		26
TAHS prob	Male	26	1987	1	1201
BHS	Male	17	1930	6	49
BHS	Male	16	1950	7	50
BHS	Male	19	1920		15
BHS	Male	35	1974		12
BHS	Male	31	1982		50
BHS	Male	35	1973		18
TAHS sib	Male	18	1984	12	136
BHS	Male	13	1974	6	107
TAHS sib	Male	31	1981		45
BHS	Male	23	1923		10
BHS	Male	33	1956		13
BHS	Male	19	1953	3	32
TAHS sib	Male	18	1975	27	208
BHS	Male	32	1920		1
BHS	Male	28	1937		16
BHS	Male	19	1931	4	49
BHS	Male	16	1957	6	57
BHS	Male	15	1979	4	96
BHS	Male	24	1919		3
BHS	Male	18	1909	1	9
TAHS sib	Male	15	1970	23	239
TAHS sib	Male	31	1982		66
TAHS sib	Male	29	1986		146
BHS	Male	13	1954		76
BHS	Male	14	1955	8	76
BHS	Male	15	1930	1	70
BHS	Male	35	1917		1
TAHS sib	Male	21	1978	7	168
BHS	Male	29	1976		61
BHS	Male	27	1986		42
BHS	Male	26	1985		42
BHS	Male	32	1927		2
BHS	Male	35	1976		25
BHS	Male	23	1982		43
BHS	Male	22	1981		49
BHS	Male	22	1963		32
BHS	Male	32	1949		14
BHS	Male	24	1951		13
TAHS sib	Male	22	1978	5	171
BHS	Male	16	1975	22	103
BHS	Male	32	1925		5
BHS	Male	14	1973	16	135
BHS	Male	31	1984		49
BHS	Male	12	1911	1	27
BHS	Male	28	1944	1	20
BHS	Male	25	1980	1	55
BHS	Male	20	1939	9	36
TAHS sib	Male	26	1982	1	162
BHS	Male	25	1937		34
BHS	Male	31	1994		44
BHS	Male	25	1976		54
TAHS sib	Male	25	1981	1	163
BHS	Male	29	1942		19
BHS	Male	24	1926	1	12
TAHS sib	Male	16	1969	26	145
TAHS sib	Male	35	1981		21
TAHS sib	Male	16	1972	44	281
BHS	Male	31	1923		3
TAHS sib	Male	30	1989	1	255
BHS	Male	12	1954		67
BHS	Male	21	1963	1	28
TAHS sib	Male	30	1986	3	161
BHS	Male	25	1967		26
BHS	Male	32	1910		1
BHS	Male	35	1977		17
BHS	Male	18	1954	7	38
BHS	Male	11	1911		36
BHS	Male	21	1978		57
BHS	Male	18	1934	9	49
BHS	Male	13	1966	1	161
BHS	Male	19	1957	1	43
BHS	Male	35	1939		16
TAHS prob	Male	14	1976	1	2
TAHS sib	Male	35	1989		103
BHS	Male	33	1936		6
BHS	Male	11	1946	1	41
BHS	Male	17	1964	18	132
BHS	Male	27	1940	1	21
BHS	Male	35	1950	1	17
BHS	Male	21	1955		22
TAHS sib	Male	25	1962		2
BHS	Male	31	1974		20
BHS	Male	18	1919	7	22
TAHS sib	Male	20	1967	1	38
BHS	Male	20	1918	5	11
BHS	Male	18	1961	6	41
BHS	Male	12	1941	2	50
BHS	Male	28	1936		18
BHS	Male	18	1928	9	36
BHS	Male	15	1972	17	115
BHS	Male	16	1948	7	43
BHS	Male	25	1929		18
BHS	Male	34	1977		14
TAHS sib	Male	15	1967	16	168
BHS	Male	30	1956		16
BHS	Male	30	1980	1	63
BHS	Male	16	1960	7	55
TAHS sib	Male	33	1986		79
BHS	Male	15	1935	11	87
TAHS sib	Male	18	1969	13	92
BHS	Male	25	1940	5	28
BHS	Male	20	1927	2	26
BHS	Male	25	1931		18
BHS	Male	34	1992		44
BHS	Male	32	1990		44
TAHS sib	Male	18	1971	14	110
BHS	Male	11	1923		83
BHS	Male	25	1971	1	90
BHS	Male	20	1974	7	83
BHS	Male	34	1914		1
BHS	Male	30	1942	3	30
BHS	Male	25	1919		3
BHS	Male	31	1916		2
BHS	Male	25	1983	1	45
BHS	Male	27	1962		14
BHS	Male	26	1946		15
BHS	Male	32	1976		17
BHS	Male	24	1952	2	19
BHS	Male	15	1916	5	30
TAHS sib	Male	14	1971	41	383
TAHS sib	Male	16	1978	48	276
TAHS sib	Male	17	1962	2	14
BHS	Male	15	1973	18	110
TAHS sib	Male	25	1987	7	171
TAHS sib	Male	28	1988		141
TAHS sib	Male	35	1975		3
BHS	Male	24	1980		49
BHS	Male	22	1925		11
TAHS sib	Male	20	1984	11	197
BHS	Male	12	1947		40
BHS	Male	17	1915	2	18
BHS	Male	20	1965		25
TAHS sib	Male	28	1965		2
BHS	Male	18	1933	8	55
BHS	Male	32	1966		18
BHS	Male	35	1947	1	27
BHS	Male	11	1936		58
BHS	Male	31	1976		14
BHS	Male	32	1977		14
BHS	Male	15	1953	4	68
BHS	Male	24	1920	1	3
BHS	Male	16	1974	13	92
TAHS sib	Male	18	1962	4	12
BHS	Male	30	1912		1
BHS	Male	35	1987		54
BHS	Male	28	1947		17
TAHS sib	Male	34	1984		45
TAHS prob	Male	32	1992		1
TAHS sib	Male	17	1968	13	105
BHS	Male	32	1942		12
BHS	Male	12	1958	4	227
BHS	Male	14	1960	13	218
TAHS sib	Male	23	1979	3	166
BHS	Male	20	1966	6	110
BHS	Male	31	1955		13
BHS	Male	13	1929		79
TAHS sib	Male	14	1975		6
BHS	Male	12	1970	3	119
BHS	Male	15	1974	16	119
BHS	Male	22	1957		17
BHS	Male	30	1975		18
BHS	Male	32	1923		3
BHS	Male	33	1916		1
BHS	Male	34	1978		17
BHS	Male	26	1917		5
TAHS sib	Male	17	1974	26	234
BHS	Male	27	1926		10
TAHS sib	Male	16	1983	33	170
TAHS sib	Male	11	1979	1	24
TAHS sib	Male	11	1948		3
BHS	Male	27	1947		15
TAHS sib	Male	13	1963		111
BHS	Male	23	1908		2
BHS	Male	29	1954		9
BHS	Male	17	1936	8	49
BHS	Male	33	1981		66
BHS	Male	34	1967		9
BHS	Male	21	1918		7
BHS	Male	15	1923	7	57
BHS	Male	26	1958		16
BHS	Male	32	1989		44
BHS	Male	31	1988		44
BHS	Male	11	1963		143
BHS	Male	30	1936		17
TAHS sib	Male	25	1969		7
TAHS sib	Male	19	1967	1	40
BHS	Male	32	1986		58
BHS	Male	34	1944		12
TAHS sib	Male	16	1963	13	65
BHS	Male	17	1958	5	51
TAHS sib	Male	23	1990	1	85
BHS	Male	13	1970	6	131
BHS	Male	14	1961	7	180
BHS	Male	16	1930	6	53
BHS	Male	29	1951		18
BHS	Male	17	1965	21	139
BHS	Male	22	1969		77
BHS	Male	25	1941	1	22
BHS	Male	27	1974		63
BHS	Male	21	1934	4	31
BHS	Male	32	1979		59
BHS	Male	16	1934	7	49
BHS	Male	29	1966		21
TAHS sib	Male	26	1967		1
TAHS sib	Male	17	1958	1	4
BHS	Male	15	1967	14	134
BHS	Male	34	1963		19
BHS	Male	15	1913	1	23
BHS	Male	34	1941		13
TAHS sib	Male	22	1979	5	161
BHS	Male	33	1980		59
TAHS sib	Male	18	1959	1	3
BHS	Male	35	1934	1	7
BHS	Male	22	1971	1	75
BHS	Male	21	1965	1	33
BHS	Male	14	1927	5	67
BHS	Male	22	1914	1	7
BHS	Male	11	1925		64
BHS	Male	20	1953	4	17
BHS	Male	13	1963	3	171
BHS	Male	24	1948		14
TAHS sib	Male	30	1978		32
BHS	Male	27	1958		17
BHS	Male	15	1966	16	146
BHS	Male	30	1919	1	6
BHS	Male	24	1954		25
BHS	Male	29	1920		5
BHS	Male	15	1911	2	13
BHS	Male	16	1938	13	76
BHS	Male	26	1937	1	11
BHS	Male	35	1981		85
BHS	Male	32	1933		7
BHS	Male	22	1972	1	75
BHS	Male	28	1910		1
TAHS sib	Male	21	1974	3	88
TAHS prob	Male	31	1992		1176
TAHS sib	Male	22	1984	2	175
BHS	Male	24	1968		28
BHS	Male	14	1962	11	185
BHS	Male	16	1964	23	162
BHS	Male	18	1966	18	118
BHS	Male	19	1967	2	100
BHS	Male	32	1964		16
BHS	Male	34	1954		14
BHS	Male	24	1972	1	81
BHS	Male	23	1953		25
BHS	Male	22	1959		25
TAHS sib	Male	22	1969		36
BHS	Male	20	1978	1	54
BHS	Male	22	1920		5
BHS	Male	29	1965		24
BHS	Male	33	1927		3
BHS	Male	19	1910		8
BHS	Male	21	1949	1	20
BHS	Male	21	1929	1	23
BHS	Male	31	1987		44
BHS	Male	26	1952	2	18
BHS	Male	33	1952		16
BHS	Male	11	1909		26
BHS	Male	24	1963		25
BHS	Male	24	1918		3
BHS	Male	20	1976	4	63
BHS	Male	24	1914	1	6
BHS	Male	20	1972	7	80
TAHS sib	Male	13	1959		48
BHS	Male	23	1936	2	25
TAHS sib	Male	34	1977		10
BHS	Male	16	1967	29	130
TAHS prob	Male	29	1989		1
BHS	Male	31	1951		15
BHS	Male	12	1920	2	64
BHS	Male	18	1914	2	8
BHS	Male	17	1966	17	114
BHS	Male	18	1967	12	97
BHS	Male	14	1952	3	71
BHS	Male	19	1960	2	38
BHS	Male	26	1975		71
TAHS sib	Male	19	1973	5	131
TAHS sib	Male	25	1968	1	11
BHS	Male	32	1943		8
BHS	Male	20	1950	2	30
TAHS sib	Male	12	1949		3
BHS	Male	16	1956	6	56
TAHS sib	Male	29	1990		2
BHS	Male	17	1920	1	22
TAHS sib	Male	22	1965		11
TAHS sib	Male	35	1982		36
TAHS sib	Male	13	1955		11
TAHS sib	Male	33	1984		66
BHS	Male	16	1958	10	58
BHS	Male	16	1941	10	49
BHS	Male	16	1933	5	53
BHS	Male	34	1939		16
TAHS prob	Male	11	1973		4
BHS	Male	30	1957	1	12
BHS	Male	21	1908	1	5
TAHS sib	Male	18	1986		10
TAHS sib	Male	34	1990		158
BHS	Male	34	1922		1
BHS	Male	25	1982		44
BHS	Male	13	1973	5	123
BHS	Male	17	1944	10	38
BHS	Male	24	1979		55
BHS	Male	24	1911		3
BHS	Male	29	1993		57
BHS	Male	33	1915		1
BHS	Male	13	1924	1	56
BHS	Male	26	1926		8
BHS	Male	31	1944		19
BHS	Male	16	1966	27	138
BHS	Male	20	1970	4	82
BHS	Male	23	1973	1	69
BHS	Male	24	1974		68
BHS	Male	12	1949	3	56
BHS	Male	31	1981		62
BHS	Male	29	1948		17
BHS	Male	33	1943		12
BHS	Male	23	1944		24
BHS	Male	18	1944	12	43
BHS	Male	21	1974	1	74
BHS	Male	22	1926	1	20
BHS	Male	21	1976		59
BHS	Male	18	1938	11	52
BHS	Male	12	1972	2	125
BHS	Male	32	1908		1
BHS	Male	12	1967	1	147
TAHS sib	Male	34	1991		145
TAHS prob	Male	19	1981		1
BHS	Male	11	1943		52
BHS	Male	11	1960		165
BHS	Male	22	1933		14
BHS	Male	26	1977		54
BHS	Male	35	1935		7
BHS	Male	35	1959		13
BHS	Male	24	1923		11
TAHS sib	Male	17	1975	28	312
BHS	Male	17	1937	10	62
BHS	Male	23	1937	1	18
BHS	Male	27	1941	1	13
TAHS sib	Male	12	1957		24
TAHS prob	Male	33	1994	2	1175
BHS	Male	32	1951		16
BHS	Male	25	1944	2	20
BHS	Male	17	1943	7	50
TAHS sib	Male	16	1956		4
BHS	Male	30	1920		5
BHS	Male	17	1968	18	101
TAHS sib	Male	19	1971	3	98
BHS	Male	21	1972	1	64
TAHS sib	Male	22	1987	3	114
TAHS sib	Male	29	1976		36
BHS	Male	26	1984		44
BHS	Male	30	1982		54
BHS	Male	17	1976	11	80
BHS	Male	33	1975		20
TAHS sib	Male	16	1960	6	19
BHS	Male	31	1979		66
TAHS sib	Male	14	1979	19	241
TAHS sib	Male	15	1960		19
BHS	Male	33	1969		24
TAHS sib	Male	15	1972	51	342
BHS	Male	11	1942		57
BHS	Male	33	1947		12
BHS	Male	26	1908		1
BHS	Male	24	1933		20
BHS	Male	31	1989		44
BHS	Male	30	1908		1
BHS	Male	25	1942	1	20
BHS	Male	31	1946		17
BHS	Male	34	1937		6
TAHS prob	Male	34	1996		1
BHS	Male	13	1928	1	74
TAHS sib	Male	35	1978		10
BHS	Male	14	1912	2	25
BHS	Male	31	1953		18
BHS	Male	11	1972		111
BHS	Male	28	1984		44
BHS	Male	33	1994		47
BHS	Male	34	1988		58
BHS	Male	26	1918		4
BHS	Male	22	1973	1	57
TAHS sib	Male	16	1961	5	19
BHS	Male	17	1949	5	36
BHS	Male	14	1966	6	140
BHS	Male	16	1968	11	120
TAHS sib	Male	31	1979		32
BHS	Male	21	1973	1	68
TAHS sib	Male	33	1975		4
TAHS sib	Male	28	1969		1
BHS	Male	28	1980		57
BHS	Male	19	1973	5	88
BHS	Male	31	1983		54
BHS	Male	18	1972	11	103
BHS	Male	11	1969	1	120
TAHS sib	Male	21	1982		2
BHS	Male	14	1968	6	164
BHS	Male	13	1967	5	169
BHS	Male	28	1917		6
BHS	Male	32	1981		63
BHS	Male	28	1966	2	31
BHS	Male	20	1959	4	30
TAHS sib	Male	27	1970		10
BHS	Male	13	1949	2	59
TAHS sib	Male	12	1974	24	400
BHS	Male	27	1933		17
BHS	Male	31	1963		16
BHS	Male	11	1970		149
BHS	Male	13	1951		71
BHS	Male	17	1981	10	83
TAHS sib	Male	15	1957	2	9
BHS	Male	11	1955		68
TAHS sib	Male	11	1958		81
BHS	Male	26	1919		5
BHS	Male	12	1957	1	73
BHS	Male	32	1958		16
TAHS sib	Male	15	1956		5
BHS	Male	30	1974		19
BHS	Male	15	1938	4	47
BHS	Male	31	1956		8
BHS	Male	16	1918	4	39
BHS	Male	21	1919	1	6
BHS	Male	30	1958		16
BHS	Male	21	1954		13
BHS	Male	34	1953		16
BHS	Male	34	1987	1	49
BHS	Male	16	1935	9	58
TAHS sib	Male	14	1956	2	11
TAHS sib	Male	21	1975	6	116
TAHS sib	Male	23	1984		2
BHS	Male	23	1958	1	17
BHS	Male	21	1960		26
BHS	Male	35	1943	2	17
BHS	Male	22	1979		52
TAHS sib	Male	18	1979	1	3
BHS	Male	16	1952	7	49
BHS	Male	35	1963		16
TAHS prob	Male	22	1982	1	2
BHS	Male	26	1965	1	24
BHS	Male	29	1923		3
BHS	Male	12	1928	4	83
BHS	Male	33	1960		11
BHS	Male	27	1943		20
BHS	Male	15	1950	5	35
BHS	Male	25	1968		27
BHS	Male	27	1921		3
BHS	Male	27	1917		5
TAHS sib	Male	16	1968	20	152
BHS	Male	28	1964		24
BHS	Male	28	1959		17
TAHS prob	Male	27	1987		1
BHS	Male	34	1938		16
BHS	Male	18	1945	10	28
BHS	Male	26	1962	1	26
BHS	Male	33	1922		5
BHS	Male	25	1986	2	50
BHS	Male	11	1922		56
BHS	Male	35	1970		14
BHS	Male	18	1975	8	75
BHS	Male	19	1951	2	24
TAHS sib	Male	15	1968	15	160
TAHS sib	Male	29	1994		105
TAHS sib	Male	27	1991	2	172
TAHS sib	Male	14	1980	21	225
BHS	Male	19	1908		8
TAHS prob	Male	22	1983	20	1266
BHS	Male	22	1911		6
BHS	Male	16	1979	12	87
BHS	Male	24	1969		22
BHS	Male	31	1960		19
BHS	Male	31	1920		5
BHS	Male	30	1918		1
BHS	Male	22	1930	1	22
BHS	Male	34	1990		44
TAHS sib	Male	34	1994		140
TAHS sib	Male	11	1955		27
BHS	Male	35	1982		53
BHS	Male	32	1938		17
BHS	Male	32	1936	1	17
BHS	Male	22	1917		4
BHS	Male	22	1980		48
BHS	Male	23	1929	1	20
TAHS sib	Male	23	1968	1	11
BHS	Male	11	1962	1	160
BHS	Male	11	1910		27
BHS	Male	20	1943	2	17
BHS	Male	19	1949	3	33
BHS	Male	35	1911		1
BHS	Male	34	1973		12
TAHS sib	Male	26	1989	1	246
TAHS sib	Male	20	1957		2
BHS	Male	19	1936	1	35
BHS	Male	34	1958		13
BHS	Male	27	1960		11
BHS	Male	33	1909		1
BHS	Male	13	1927		63
TAHS sib	Male	31	1971		3
BHS	Male	23	1913		6
BHS	Male	14	1953	1	55
TAHS prob	Male	13	1973		5
BHS	Male	26	1939	2	23
TAHS sib	Male	25	1983	6	217
BHS	Male	18	1918	3	20
TAHS sib	Male	13	1977	21	404
BHS	Male	26	1932	1	18
BHS	Male	34	1917		1
TAHS sib	Male	32	1984		70
TAHS sib	Male	28	1970		4
TAHS sib	Male	26	1986	1	143
TAHS sib	Male	25	1985	1	144
TAHS sib	Male	24	1984	1	145
BHS	Male	27	1920		5
BHS	Male	31	1921		5
BHS	Male	23	1987	2	63
BHS	Male	22	1977		59
BHS	Male	35	1925		5
BHS	Male	17	1954	4	41
BHS	Male	15	1978	13	100
BHS	Male	27	1971		25
TAHS sib	Male	26	1994		8
BHS	Male	15	1960	5	58
TAHS prob	Male	14	1975	208	2548
BHS	Male	31	1957		16
BHS	Male	29	1987		44
TAHS sib	Male	24	1965		1
BHS	Male	28	1985		44
TAHS sib	Male	32	1976		7
TAHS sib	Male	34	1993		254
BHS	Male	18	1957	8	40
BHS	Male	33	1934		7
BHS	Male	20	1957		26
BHS	Male	32	1948	1	18
BHS	Male	23	1954		19
BHS	Male	13	1943	2	59
BHS	Male	12	1940	2	71
BHS	Male	11	1921		58
BHS	Male	33	1926		5
BHS	Male	27	1930	1	8
BHS	Male	31	1934		6
TAHS prob	Male	28	1990		1
BHS	Male	20	1979	3	52
BHS	Male	33	1961		16
BHS	Male	20	1925	5	34
TAHS sib	Male	35	1986		66
BHS	Male	33	1925		3
BHS	Male	28	1945	1	16
TAHS sib	Male	17	1985	4	14
BHS	Male	33	1984		50
BHS	Male	12	1929	1	62
TAHS sib	Male	23	1974		69
TAHS sib	Male	29	1975		21
BHS	Male	12	1924	1	83
BHS	Male	22	1965		30
TAHS sib	Male	24	1971		36
BHS	Male	28	1973		18
BHS	Male	34	1932		4
BHS	Male	19	1944	1	15
BHS	Male	13	1942		48
BHS	Male	34	1962		16
BHS	Male	11	1926	1	78
TAHS sib	Male	14	1982	2	22
BHS	Male	30	1963		11
BHS	Male	26	1947		22
TAHS sib	Male	19	1956		2
BHS	Male	17	1928	4	31
BHS	Male	16	1959	9	62
BHS	Male	25	1988		45
BHS	Male	20	1922	8	28
BHS	Male	11	1935		57
TAHS sib	Male	24	1979		104
TAHS sib	Male	25	1966		1
TAHS sib	Male	13	1953		4
BHS	Male	23	1964		32
TAHS sib	Male	33	1992		254
TAHS sib	Male	29	1988		255
BHS	Male	12	1930		57
TAHS sib	Male	26	1985	1	257
TAHS sib	Male	25	1984	1	258
TAHS sib	Male	23	1982	2	263
BHS	Male	17	1908	1	10
BHS	Male	20	1911	2	8
TAHS sib	Male	26	1988	1	164
BHS	Male	23	1914		5
BHS	Male	25	1947	2	20
TAHS sib	Male	19	1977	9	253
TAHS sib	Male	29	1991	1	163
BHS	Male	22	1942	8	24
BHS	Male	34	1979		12
BHS	Male	11	1928		62
TAHS sib	Male	13	1972	31	595
BHS	Male	34	1925		2
TAHS sib	Male	12	1971	17	612
TAHS sib	Male	16	1971	41	216
BHS	Male	18	1977	10	69
TAHS sib	Male	24	1974		47
BHS	Male	21	1941	6	30
BHS	Male	27	1981		63
BHS	Male	11	1948		56
BHS	Male	31	1918		2
BHS	Male	30	1917	1	3
BHS	Male	29	1916		3
BHS	Male	27	1914		3
BHS	Male	29	1988		42
TAHS sib	Male	20	1973	4	92
BHS	Male	12	1964		143
BHS	Male	12	1937		58
BHS	Male	25	1912		3
TAHS sib	Male	33	1995		160
BHS	Male	23	1943		16
TAHS sib	Male	17	1961	1	13
BHS	Male	28	1946	1	19
BHS	Male	18	1960	6	39
BHS	Male	16	1963	27	159
TAHS sib	Male	30	1977		36
TAHS sib	Male	21	1964		11
BHS	Male	13	1977	1	104
BHS	Male	30	1979		63
BHS	Male	12	1912	2	36
TAHS sib	Male	33	1987		103
TAHS sib	Male	14	1978	25	383
BHS	Male	13	1910		33
BHS	Male	23	1922		11
BHS	Male	16	1946	4	47
BHS	Male	26	1950	1	14
BHS	Male	23	1938	4	32
TAHS sib	Male	27	1988		2
BHS	Male	31	1937		17
BHS	Male	31	1985		58
BHS	Male	33	1921		1
BHS	Male	31	1911		1
BHS	Male	20	1935	7	43
BHS	Male	12	1942		59
TAHS sib	Male	24	1975		69
BHS	Male	21	1969	4	93
BHS	Male	25	1981	1	49
TAHS sib	Male	18	1973	26	153
BHS	Male	23	1977		70
TAHS sib	Male	15	1981	23	204
BHS	Male	23	1965		27
BHS	Male	22	1945		14
TAHS sib	Male	11	1951		4
BHS	Male	14	1921	5	55
BHS	Male	25	1918		5
TAHS sib	Male	31	1980		36
BHS	Male	27	1923		2
BHS	Male	16	1944	10	54
TAHS sib	Male	21	1967	2	24
BHS	Male	12	1965	2	163
BHS	Male	20	1967	10	90
BHS	Male	18	1911	3	12
TAHS sib	Male	17	1978	2	5
TAHS sib	Male	11	1956	1	25
BHS	Male	18	1925	4	33
BHS	Male	32	1924		3
TAHS sib	Male	33	1991	1	209
TAHS sib	Male	13	1952		2
BHS	Male	26	1967		31
TAHS sib	Male	28	1986		211
BHS	Male	25	1969		28
BHS	Male	29	1985		44
BHS	Male	15	1957	4	62
BHS	Male	19	1970	2	71
TAHS sib	Male	35	1979		7
TAHS sib	Male	19	1980		2
TAHS sib	Male	23	1981	2	219
TAHS sib	Male	22	1977	1	106
BHS	Male	31	1932		7
BHS	Male	28	1927	1	10
BHS	Male	28	1957		19
TAHS sib	Male	13	1971	13	471
BHS	Male	19	1938	2	38
BHS	Male	14	1942	8	68
BHS	Male	32	1928		2
BHS	Male	33	1937		16
TAHS sib	Male	30	1991		2
BHS	Male	21	1911	2	8
BHS	Male	27	1961	1	19
BHS	Male	23	1909	1	1
BHS	Male	21	1975	2	76
TAHS sib	Male	11	1963	1	196
BHS	Male	28	1950		18
TAHS sib	Male	14	1952		1
BHS	Male	23	1915	2	6
BHS	Male	25	1975		68
TAHS sib	Male	13	1961	2	75
TAHS sib	Male	23	1991		9
BHS	Male	34	1955		22
BHS	Male	28	1918		5
TAHS sib	Male	13	1962		85
BHS	Male	32	1941	2	15
BHS	Male	26	1916		5
TAHS sib	Male	35	1987		69
BHS	Male	18	1973	19	86
BHS	Male	32	1932		7
BHS	Male	33	1987		58
BHS	Male	35	1985		56
BHS	Male	25	1916		5
BHS	Male	20	1932	2	45
BHS	Male	26	1989	1	45
BHS	Male	29	1946		15
BHS	Male	16	1936	14	76
BHS	Male	29	1911		1
BHS	Male	27	1957		24
BHS	Male	22	1962		32
TAHS sib	Male	29	1985		161
TAHS prob	Male	27	1988	4	1200
BHS	Male	28	1928		8
TAHS sib	Male	11	1974	1	566
TAHS sib	Male	13	1968	9	266
TAHS sib	Male	23	1987	2	179
BHS	Male	20	1913	4	9
BHS	Male	21	1914		5
BHS	Male	28	1934		17
BHS	Male	24	1917		5
BHS	Male	29	1922		5
TAHS sib	Male	23	1977		107
BHS	Male	32	1919		2
BHS	Male	33	1953		14
TAHS sib	Male	30	1998	1	8
BHS	Male	29	1930		8
BHS	Male	25	1914		6
BHS	Male	34	1935		7
BHS	Male	28	1956		16
BHS	Male	24	1977	2	70
TAHS prob	Male	23	1984	12	1246
TAHS sib	Male	24	1987	3	255
TAHS sib	Male	31	1994		244
BHS	Male	31	1958		11
BHS	Male	33	1982		55
TAHS sib	Male	32	1969		2
BHS	Male	18	1963	8	39
TAHS sib	Male	31	1968		2
TAHS sib	Male	13	1957		26
BHS	Male	15	1929	3	56
TAHS sib	Male	33	1990		145
TAHS sib	Male	12	1954		11
TAHS sib	Male	30	1987	1	146
BHS	Male	20	1941	8	42
BHS	Male	28	1955		12
TAHS sib	Male	28	1993		105
BHS	Male	15	1963	12	174
TAHS prob	Male	19	1979		2
BHS	Male	30	1947	1	15
TAHS sib	Male	34	1997		243
TAHS sib	Male	16	1984	5	19
TAHS sib	Male	24	1976	1	77
BHS	Male	22	1956	3	22
TAHS sib	Male	24	1990		108
BHS	Male	11	1957	1	228
TAHS sib	Male	19	1976	3	181
TAHS sib	Male	19	1979	12	176
TAHS sib	Male	21	1968	1	37
TAHS sib	Male	14	1954		4
BHS	Male	11	1961		175
TAHS sib	Male	35	1996		2
TAHS sib	Male	35	1995		140
BHS	Male	24	1958		19
BHS	Male	21	1968	3	80
BHS	Male	22	1983	1	51
BHS	Male	26	1951		9
TAHS sib	Male	21	1966		11
BHS	Male	22	1975		73
TAHS sib	Male	22	1973	2	71
TAHS sib	Male	11	1950		2
BHS	Male	11	1941	1	60
BHS	Male	18	1958	3	43
BHS	Male	33	1929		2
TAHS sib	Male	23	1978	1	105
BHS	Male	34	1957		13
TAHS sib	Male	27	1964		2
BHS	Male	15	1909		16
BHS	Male	17	1911	1	15
BHS	Male	32	1957		8
BHS	Male	15	1968	22	154
TAHS sib	Male	24	1980		163
BHS	Male	26	1920		3
BHS	Male	28	1922		3
BHS	Male	30	1924		3
TAHS sib	Male	34	1974		3
TAHS prob	Male	16	1977	287	2087
BHS	Male	29	1972		21
BHS	Male	24	1936	1	35
TAHS sib	Male	11	1957		52
BHS	Male	12	1925	2	69
TAHS sib	Male	17	1963	2	30
BHS	Male	16	1970	20	142
BHS	Male	18	1937	3	41
BHS	Male	29	1980		53
BHS	Male	31	1967		24
TAHS sib	Male	11	1966	1	274
BHS	Male	21	1936	3	36
BHS	Male	15	1925	2	48
TAHS sib	Male	16	1957	1	5
TAHS prob	Male	18	1980		1
TAHS sib	Male	21	1962	1	2
BHS	Male	16	1971	14	116
BHS	Male	13	1920		55
BHS	Male	14	1931	4	60
TAHS sib	Male	17	1971	23	168
BHS	Male	14	1909	2	19
TAHS sib	Male	11	1953		11
TAHS prob	Male	28	1989	6	1196
TAHS sib	Male	29	1979		45
BHS	Male	33	1918		2
BHS	Male	14	1933	4	64
BHS	Male	28	1913		2
BHS	Male	24	1955		19
BHS	Male	24	1909		2
[truncated: 3,628 more rows]
