# Supplementary material for: Trends in smoking initiation and cessation over a century in two Australian cohorts
Source: PLoS One. 2024 Sep 19;19(9):e0307386. doi: 10.1371/journal.pone.0307386 (PMC11412490; doi:10.1371/journal.pone.0307386)
Supplement: S2 Dataset — a variables included: cohort, sex, A (age), P (calendar year), D and pop (cases of smoking cessation and person-years at risk), D2 and pop2 (sensitivity analysis: cases of sustained smoking cessation and person-years at risk). (CSV) [file pone.0307386.s004.csv]

cohort	sex	A	P	D	pop	D2	pop2
BHS	Male	49	1930	0	0	0	1
BHS	Male	50	1931	0	1	0	1
BHS	Male	51	1932	0	0	0	1
BHS	Male	52	1933	0	0	0	1
BHS	Male	53	1934	0	0	0	1
BHS	Male	54	1935	0	0	0	1
BHS	Male	55	1936	0	0	0	1
BHS	Male	56	1937	0	0	0	1
BHS	Male	57	1938	0	0	0	1
BHS	Male	58	1939	0	0	0	1
BHS	Male	59	1940	0	0	0	1
BHS	Male	60	1941	0	0	0	1
BHS	Male	61	1942	0	0	0	1
BHS	Male	62	1943	0	0	0	1
BHS	Male	63	1944	0	0	0	1
BHS	Male	64	1945	0	0	0	1
BHS	Male	65	1946	0	0	0	1
BHS	Male	66	1947	0	0	0	1
BHS	Male	67	1948	0	0	0	1
BHS	Male	68	1949	0	0	0	1
BHS	Male	69	1950	0	0	0	1
BHS	Male	70	1951	0	0	0	1
BHS	Male	71	1952	0	0	0	1
BHS	Male	72	1953	0	0	0	1
BHS	Male	73	1954	0	0	0	1
BHS	Male	74	1955	0	0	0	1
BHS	Male	75	1956	0	0	0	1
BHS	Male	76	1957	0	0	0	1
BHS	Male	77	1958	0	0	0	1
BHS	Male	78	1959	0	0	0	1
BHS	Male	79	1960	0	0	0	1
BHS	Male	80	1961	0	0	0	1
BHS	Male	81	1962	0	0	0	1
BHS	Male	82	1963	0	0	0	1
BHS	Male	83	1964	0	0	0	1
BHS	Male	84	1965	0	0	0	1
BHS	Male	85	1966	0	0	0	1
BHS	Male	86	1967	0	0	0	1
BHS	Female	49	1930	0	0	0	1
BHS	Female	50	1931	0	1	0	1
BHS	Female	51	1932	0	0	0	1
BHS	Female	52	1933	0	0	0	1
BHS	Female	53	1934	0	0	0	1
BHS	Female	54	1935	0	0	0	1
BHS	Female	55	1936	0	0	0	1
BHS	Female	56	1937	0	0	0	1
BHS	Female	57	1938	0	0	0	1
BHS	Female	58	1939	0	0	0	1
BHS	Female	59	1940	0	0	0	1
BHS	Female	60	1941	0	0	0	1
BHS	Female	61	1942	0	0	0	1
BHS	Female	62	1943	0	0	0	1
BHS	Female	63	1944	0	0	0	1
BHS	Female	64	1945	0	0	0	1
BHS	Female	65	1946	0	0	0	1
BHS	Female	66	1947	0	0	0	1
BHS	Female	67	1948	0	0	0	1
BHS	Female	68	1949	0	0	0	1
BHS	Female	69	1950	0	0	0	1
BHS	Female	70	1951	0	0	0	1
BHS	Female	71	1952	0	0	0	1
BHS	Female	72	1953	0	0	0	1
BHS	Female	73	1954	0	0	0	1
BHS	Female	74	1955	0	0	0	1
BHS	Female	75	1956	0	0	0	1
BHS	Female	76	1957	0	0	0	1
BHS	Female	77	1958	0	0	0	1
BHS	Female	78	1959	0	0	0	1
BHS	Female	79	1960	0	0	0	1
BHS	Female	80	1961	0	0	0	1
BHS	Female	81	1962	0	0	0	1
BHS	Female	82	1963	0	0	0	1
BHS	Female	83	1964	0	0	0	1
BHS	Male	48	1930	0	0	0	1
BHS	Male	49	1931	0	1	0	1
BHS	Male	50	1932	0	1	0	1
BHS	Male	51	1933	0	0	0	1
BHS	Male	52	1934	0	0	0	1
BHS	Male	53	1935	0	0	0	1
BHS	Male	54	1936	0	0	0	1
BHS	Male	55	1937	0	0	0	1
BHS	Male	56	1938	0	0	0	1
BHS	Male	57	1939	0	0	0	1
BHS	Male	58	1940	0	0	0	1
BHS	Male	59	1941	0	0	0	1
BHS	Male	60	1942	0	0	0	1
BHS	Male	61	1943	0	0	0	1
BHS	Male	62	1944	0	0	0	1
BHS	Male	63	1945	0	0	0	1
BHS	Male	64	1946	0	0	0	1
BHS	Male	65	1947	0	0	0	1
BHS	Male	66	1948	0	0	0	1
BHS	Male	67	1949	0	0	0	1
BHS	Male	68	1950	0	0	0	1
BHS	Male	69	1951	0	0	0	1
BHS	Male	70	1952	0	0	0	1
BHS	Male	71	1953	0	0	0	1
BHS	Male	72	1954	0	0	0	1
BHS	Male	73	1955	0	0	0	1
BHS	Male	74	1956	0	0	0	1
BHS	Male	75	1957	0	0	0	1
BHS	Male	76	1958	0	0	0	1
BHS	Male	77	1959	0	0	0	1
BHS	Male	78	1960	0	0	0	1
BHS	Male	79	1961	0	0	0	1
BHS	Male	80	1962	0	0	0	1
BHS	Male	81	1963	0	0	0	1
BHS	Male	82	1964	0	0	0	1
BHS	Male	83	1965	0	0	0	1
BHS	Male	84	1966	0	0	0	1
BHS	Male	85	1967	0	0	0	1
BHS	Male	47	1930	0	0	0	2
BHS	Male	48	1931	0	2	0	2
BHS	Male	49	1932	0	2	0	2
BHS	Male	50	1933	0	2	0	2
BHS	Male	51	1934	0	0	0	2
BHS	Male	52	1935	0	0	0	2
BHS	Male	53	1936	0	0	0	2
BHS	Male	54	1937	0	0	0	2
BHS	Male	55	1938	0	0	0	2
BHS	Male	56	1939	0	0	0	2
BHS	Male	57	1940	0	0	0	2
BHS	Male	58	1941	0	0	0	2
BHS	Male	59	1942	0	0	0	2
BHS	Male	60	1943	0	0	0	2
BHS	Male	61	1944	0	0	0	2
BHS	Male	62	1945	0	0	0	2
BHS	Male	63	1946	0	0	0	2
BHS	Male	64	1947	0	0	0	2
BHS	Male	65	1948	0	0	0	2
BHS	Male	66	1949	0	0	0	2
BHS	Male	67	1950	0	0	0	2
BHS	Male	68	1951	0	0	0	2
BHS	Male	69	1952	0	0	0	2
BHS	Male	70	1953	0	0	0	2
BHS	Male	71	1954	0	0	0	2
BHS	Male	72	1955	0	0	0	2
BHS	Male	73	1956	0	0	0	2
BHS	Male	74	1957	0	0	0	2
BHS	Male	75	1958	0	0	0	2
BHS	Male	76	1959	0	0	0	2
BHS	Male	77	1960	0	0	0	2
BHS	Male	78	1961	0	0	0	2
BHS	Male	79	1962	0	0	0	2
BHS	Male	80	1963	0	0	0	2
BHS	Male	81	1964	0	0	0	2
BHS	Male	82	1965	0	0	0	1
BHS	Male	83	1966	0	0	0	1
BHS	Male	84	1967	0	0	0	1
BHS	Male	46	1930	0	0	0	3
BHS	Male	47	1931	0	3	0	3
BHS	Male	48	1932	0	3	0	3
BHS	Male	49	1933	0	3	0	3
BHS	Male	50	1934	0	3	0	3
BHS	Male	51	1935	0	0	0	3
BHS	Male	52	1936	0	0	0	3
BHS	Male	53	1937	0	0	0	3
BHS	Male	54	1938	0	0	0	3
BHS	Male	55	1939	0	0	0	3
BHS	Male	56	1940	0	0	0	3
BHS	Male	57	1941	0	0	0	3
BHS	Male	58	1942	0	0	0	3
BHS	Male	59	1943	0	0	0	3
BHS	Male	60	1944	0	0	0	3
BHS	Male	61	1945	0	0	0	3
BHS	Male	62	1946	0	0	0	3
BHS	Male	63	1947	0	0	0	3
BHS	Male	64	1948	0	0	0	3
BHS	Male	65	1949	0	0	0	3
BHS	Male	66	1950	0	0	0	3
BHS	Male	67	1951	0	0	0	3
BHS	Male	68	1952	0	0	0	3
BHS	Male	69	1953	0	0	0	3
BHS	Male	70	1954	0	0	0	3
BHS	Male	71	1955	0	0	0	3
BHS	Male	72	1956	0	0	0	3
BHS	Male	73	1957	0	0	0	3
BHS	Male	74	1958	0	0	0	3
BHS	Male	75	1959	0	0	0	3
BHS	Male	76	1960	0	0	0	3
BHS	Male	77	1961	0	0	0	3
BHS	Male	78	1962	0	0	0	3
BHS	Male	79	1963	0	0	0	3
BHS	Male	80	1964	0	0	0	3
BHS	Male	81	1965	0	0	0	3
BHS	Male	82	1966	0	0	0	3
BHS	Male	83	1967	0	0	0	3
BHS	Male	45	1930	0	0	0	3
BHS	Male	46	1931	0	3	0	3
BHS	Male	47	1932	0	3	0	3
BHS	Male	48	1933	0	3	0	3
BHS	Male	49	1934	0	3	0	3
BHS	Male	50	1935	0	3	0	3
BHS	Male	51	1936	0	0	0	3
BHS	Male	52	1937	0	0	0	3
BHS	Male	53	1938	0	0	0	3
BHS	Male	54	1939	0	0	0	3
BHS	Male	55	1940	0	0	0	3
BHS	Male	56	1941	0	0	0	3
BHS	Male	57	1942	0	0	0	3
BHS	Male	58	1943	0	0	0	3
BHS	Male	59	1944	0	0	0	3
BHS	Male	60	1945	0	0	0	3
BHS	Male	61	1946	0	0	0	3
BHS	Male	62	1947	0	0	0	3
BHS	Male	63	1948	0	0	0	3
BHS	Male	64	1949	0	0	0	3
BHS	Male	65	1950	0	0	0	3
BHS	Male	66	1951	0	0	0	3
BHS	Male	67	1952	0	0	0	3
BHS	Male	68	1953	0	0	0	3
BHS	Male	69	1954	0	0	0	3
BHS	Male	70	1955	0	0	0	3
BHS	Male	71	1956	0	0	0	3
BHS	Male	72	1957	0	0	0	3
BHS	Male	73	1958	0	0	0	3
BHS	Male	74	1959	0	0	0	3
BHS	Male	75	1960	0	0	0	3
BHS	Male	76	1961	0	0	0	3
BHS	Male	77	1962	0	0	0	3
BHS	Male	78	1963	0	0	0	3
BHS	Male	79	1964	0	0	0	3
BHS	Male	80	1965	0	0	0	3
BHS	Male	81	1966	0	0	0	3
BHS	Male	82	1967	0	0	0	3
BHS	Male	83	1968	0	0	0	1
BHS	Male	84	1969	0	0	0	1
BHS	Male	85	1970	0	0	0	1
BHS	Male	44	1930	0	0	0	6
BHS	Male	45	1931	0	6	0	6
BHS	Male	46	1932	0	6	0	6
BHS	Male	47	1933	0	6	0	6
BHS	Male	48	1934	0	6	0	6
BHS	Male	49	1935	0	6	0	6
BHS	Male	50	1936	1	6	1	6
BHS	Male	51	1937	0	0	0	5
BHS	Male	52	1938	0	0	0	5
BHS	Male	53	1939	0	0	0	5
BHS	Male	54	1940	0	0	0	5
BHS	Male	55	1941	0	0	0	5
BHS	Male	56	1942	0	0	0	5
BHS	Male	57	1943	0	0	0	5
BHS	Male	58	1944	0	0	0	5
BHS	Male	59	1945	0	0	0	5
BHS	Male	60	1946	0	0	0	5
BHS	Male	61	1947	0	0	0	5
BHS	Male	62	1948	0	0	0	5
BHS	Male	63	1949	0	0	0	5
BHS	Male	64	1950	0	0	0	5
BHS	Male	65	1951	0	0	0	5
BHS	Male	66	1952	0	0	0	5
BHS	Male	67	1953	0	0	0	5
BHS	Male	68	1954	0	0	0	5
BHS	Male	69	1955	0	0	0	5
BHS	Male	70	1956	0	0	0	5
BHS	Male	71	1957	0	0	0	5
BHS	Male	72	1958	0	0	0	5
BHS	Male	73	1959	0	0	0	5
BHS	Male	74	1960	0	0	0	5
BHS	Male	75	1961	0	0	0	5
BHS	Male	76	1962	0	0	0	5
BHS	Male	77	1963	0	0	0	5
BHS	Male	78	1964	0	0	0	5
BHS	Male	79	1965	0	0	0	2
BHS	Male	80	1966	0	0	0	2
BHS	Male	81	1967	0	0	0	2
BHS	Female	44	1930	0	0	0	1
BHS	Female	45	1931	0	1	0	1
BHS	Female	46	1932	0	1	0	1
BHS	Female	47	1933	0	1	0	1
BHS	Female	48	1934	0	1	0	1
BHS	Female	49	1935	0	1	0	1
BHS	Female	50	1936	0	1	0	1
BHS	Female	51	1937	0	0	0	1
BHS	Female	52	1938	0	0	0	1
BHS	Female	53	1939	0	0	0	1
BHS	Female	54	1940	0	0	0	1
BHS	Female	55	1941	0	0	0	1
BHS	Female	56	1942	0	0	0	1
BHS	Female	57	1943	0	0	0	1
BHS	Female	58	1944	0	0	0	1
BHS	Female	59	1945	0	0	0	1
BHS	Female	60	1946	0	0	0	1
BHS	Female	61	1947	0	0	0	1
BHS	Female	62	1948	0	0	0	1
BHS	Female	63	1949	0	0	0	1
BHS	Female	64	1950	0	0	0	1
BHS	Female	65	1951	0	0	0	1
BHS	Female	66	1952	0	0	0	1
BHS	Female	67	1953	0	0	0	1
BHS	Female	68	1954	0	0	0	1
BHS	Female	69	1955	0	0	0	1
BHS	Female	70	1956	0	0	0	1
BHS	Female	71	1957	0	0	0	1
BHS	Female	72	1958	0	0	0	1
BHS	Female	73	1959	0	0	0	1
BHS	Female	74	1960	0	0	0	1
BHS	Female	75	1961	0	0	0	1
BHS	Female	76	1962	0	0	0	1
BHS	Female	77	1963	0	0	0	1
BHS	Female	78	1964	0	0	0	1
BHS	Male	43	1930	0	0	0	7
BHS	Male	44	1931	0	7	0	7
BHS	Male	45	1932	0	7	0	7
BHS	Male	46	1933	0	7	0	7
BHS	Male	47	1934	0	7	0	7
BHS	Male	48	1935	0	7	0	7
BHS	Male	49	1936	0	7	0	7
BHS	Male	50	1937	0	7	0	7
BHS	Male	51	1938	0	0	0	7
BHS	Male	52	1939	0	0	0	7
BHS	Male	53	1940	0	0	0	7
BHS	Male	54	1941	0	0	0	7
BHS	Male	55	1942	0	0	0	7
BHS	Male	56	1943	0	0	0	7
BHS	Male	57	1944	0	0	0	7
BHS	Male	58	1945	0	0	0	7
BHS	Male	59	1946	0	0	0	7
BHS	Male	60	1947	0	0	0	7
BHS	Male	61	1948	0	0	0	7
BHS	Male	62	1949	0	0	0	7
BHS	Male	63	1950	0	0	0	7
BHS	Male	64	1951	0	0	0	7
BHS	Male	65	1952	0	0	0	7
BHS	Male	66	1953	0	0	0	7
BHS	Male	67	1954	0	0	0	7
BHS	Male	68	1955	0	0	0	7
BHS	Male	69	1956	0	0	0	7
BHS	Male	70	1957	0	0	0	7
BHS	Male	71	1958	0	0	0	7
BHS	Male	72	1959	0	0	0	7
BHS	Male	73	1960	0	0	0	7
BHS	Male	74	1961	0	0	0	7
BHS	Male	75	1962	0	0	0	7
BHS	Male	76	1963	0	0	0	7
BHS	Male	77	1964	0	0	0	7
BHS	Male	78	1965	0	0	0	6
BHS	Male	79	1966	0	0	0	6
BHS	Male	80	1967	0	0	0	6
BHS	Male	81	1968	0	0	0	3
BHS	Male	82	1969	0	0	0	3
BHS	Male	83	1970	0	0	0	3
BHS	Male	84	1971	0	0	0	1
BHS	Male	85	1972	0	0	0	1
BHS	Male	86	1973	0	0	0	1
BHS	Male	87	1974	0	0	0	1
BHS	Male	88	1975	0	0	0	1
BHS	Male	89	1976	0	0	0	1
BHS	Female	43	1930	0	0	0	1
BHS	Female	44	1931	0	1	0	1
BHS	Female	45	1932	0	1	0	1
BHS	Female	46	1933	0	1	0	1
BHS	Female	47	1934	0	1	0	1
BHS	Female	48	1935	0	1	0	1
BHS	Female	49	1936	0	1	0	1
BHS	Female	50	1937	0	1	0	1
BHS	Female	51	1938	0	0	0	1
BHS	Female	52	1939	0	0	0	1
BHS	Female	53	1940	0	0	0	1
BHS	Female	54	1941	0	0	0	1
BHS	Female	55	1942	0	0	0	1
BHS	Female	56	1943	0	0	0	1
BHS	Female	57	1944	0	0	0	1
BHS	Female	58	1945	0	0	0	1
BHS	Female	59	1946	0	0	0	1
BHS	Female	60	1947	0	0	0	1
BHS	Female	61	1948	0	0	0	1
BHS	Female	62	1949	0	0	0	1
BHS	Female	63	1950	0	0	0	1
BHS	Female	64	1951	0	0	0	1
BHS	Female	65	1952	0	0	0	1
BHS	Female	66	1953	0	0	0	1
BHS	Female	67	1954	0	0	0	1
BHS	Female	68	1955	0	0	0	1
BHS	Female	69	1956	0	0	0	1
BHS	Female	70	1957	0	0	0	1
BHS	Female	71	1958	0	0	0	1
BHS	Female	72	1959	0	0	0	1
BHS	Female	73	1960	0	0	0	1
BHS	Female	74	1961	0	0	0	1
BHS	Female	75	1962	0	0	0	1
BHS	Female	76	1963	0	0	0	1
BHS	Female	77	1964	0	0	0	1
BHS	Male	42	1930	0	0	0	6
BHS	Male	43	1931	0	6	0	6
BHS	Male	44	1932	0	6	0	6
BHS	Male	45	1933	0	6	0	6
BHS	Male	46	1934	0	6	0	6
BHS	Male	47	1935	0	6	0	6
BHS	Male	48	1936	0	6	0	6
BHS	Male	49	1937	0	6	0	6
BHS	Male	50	1938	0	6	0	6
BHS	Male	51	1939	0	0	0	6
BHS	Male	52	1940	0	0	0	6
BHS	Male	53	1941	0	0	0	6
BHS	Male	54	1942	0	0	0	6
BHS	Male	55	1943	0	0	0	6
BHS	Male	56	1944	0	0	0	6
BHS	Male	57	1945	0	0	0	6
BHS	Male	58	1946	0	0	0	6
BHS	Male	59	1947	0	0	0	6
BHS	Male	60	1948	0	0	0	6
BHS	Male	61	1949	0	0	0	6
BHS	Male	62	1950	0	0	0	6
BHS	Male	63	1951	0	0	0	6
BHS	Male	64	1952	0	0	0	6
BHS	Male	65	1953	0	0	0	6
BHS	Male	66	1954	0	0	0	6
BHS	Male	67	1955	0	0	0	6
BHS	Male	68	1956	0	0	0	6
BHS	Male	69	1957	0	0	0	6
BHS	Male	70	1958	0	0	0	6
BHS	Male	71	1959	0	0	0	6
BHS	Male	72	1960	0	0	0	6
BHS	Male	73	1961	0	0	0	6
BHS	Male	74	1962	0	0	0	6
BHS	Male	75	1963	0	0	0	6
BHS	Male	76	1964	0	0	0	6
BHS	Male	77	1965	0	0	0	5
BHS	Male	78	1966	0	0	0	5
BHS	Male	79	1967	0	0	0	5
BHS	Male	80	1968	0	0	0	2
BHS	Male	81	1969	0	0	0	2
BHS	Male	82	1970	0	0	0	2
BHS	Male	83	1971	0	0	0	1
BHS	Male	84	1972	0	0	0	1
BHS	Male	85	1973	0	0	0	1
BHS	Male	86	1974	0	0	0	1
BHS	Male	87	1975	0	0	0	1
BHS	Male	88	1976	0	0	0	1
BHS	Male	41	1930	0	0	0	5
BHS	Male	42	1931	0	5	0	5
BHS	Male	43	1932	0	5	0	5
BHS	Male	44	1933	0	5	0	5
BHS	Male	45	1934	0	5	0	5
BHS	Male	46	1935	0	5	0	5
BHS	Male	47	1936	0	5	0	5
BHS	Male	48	1937	0	5	0	5
BHS	Male	49	1938	0	5	0	5
BHS	Male	50	1939	0	5	0	5
BHS	Male	51	1940	0	0	0	5
BHS	Male	52	1941	0	0	0	5
BHS	Male	53	1942	0	0	0	5
BHS	Male	54	1943	0	0	0	5
BHS	Male	55	1944	0	0	0	5
BHS	Male	56	1945	0	0	0	5
BHS	Male	57	1946	0	0	0	5
BHS	Male	58	1947	0	0	0	5
BHS	Male	59	1948	0	0	0	5
BHS	Male	60	1949	0	0	0	5
BHS	Male	61	1950	0	0	0	5
BHS	Male	62	1951	0	0	0	5
BHS	Male	63	1952	0	0	0	5
BHS	Male	64	1953	0	0	0	5
BHS	Male	65	1954	0	0	0	5
BHS	Male	66	1955	0	0	0	5
BHS	Male	67	1956	0	0	0	5
BHS	Male	68	1957	0	0	0	5
BHS	Male	69	1958	0	0	0	5
BHS	Male	70	1959	0	0	0	5
BHS	Male	71	1960	0	0	0	5
BHS	Male	72	1961	0	0	0	5
BHS	Male	73	1962	0	0	0	5
BHS	Male	74	1963	0	0	0	5
BHS	Male	75	1964	0	0	0	5
BHS	Male	76	1965	0	0	0	3
BHS	Male	77	1966	0	0	0	3
BHS	Male	78	1967	0	0	0	3
BHS	Male	79	1968	0	0	0	1
BHS	Male	80	1969	0	0	0	1
BHS	Male	81	1970	0	0	0	1
BHS	Female	41	1930	0	0	0	1
BHS	Female	42	1931	0	1	0	1
BHS	Female	43	1932	0	1	0	1
BHS	Female	44	1933	0	1	0	1
BHS	Female	45	1934	0	1	0	1
BHS	Female	46	1935	0	1	0	1
BHS	Female	47	1936	0	1	0	1
BHS	Female	48	1937	0	1	0	1
BHS	Female	49	1938	0	1	0	1
BHS	Female	50	1939	0	1	0	1
BHS	Female	51	1940	0	0	0	1
BHS	Female	52	1941	0	0	0	1
BHS	Female	53	1942	0	0	0	1
BHS	Female	54	1943	0	0	0	1
BHS	Female	55	1944	0	0	0	1
BHS	Female	56	1945	0	0	0	1
BHS	Female	57	1946	0	0	0	1
BHS	Female	58	1947	0	0	0	1
BHS	Female	59	1948	0	0	0	1
BHS	Female	60	1949	0	0	0	1
BHS	Female	61	1950	0	0	0	1
BHS	Female	62	1951	0	0	0	1
BHS	Female	63	1952	0	0	0	1
BHS	Female	64	1953	0	0	0	1
BHS	Female	65	1954	0	0	0	1
BHS	Female	66	1955	0	0	0	1
BHS	Female	67	1956	0	0	0	1
BHS	Female	68	1957	0	0	0	1
BHS	Female	69	1958	0	0	0	1
BHS	Female	70	1959	0	0	0	1
BHS	Female	71	1960	0	0	0	1
BHS	Female	72	1961	0	0	0	1
BHS	Female	73	1962	0	0	0	1
BHS	Female	74	1963	0	0	0	1
BHS	Female	75	1964	0	0	0	1
BHS	Female	76	1965	0	0	0	1
BHS	Female	77	1966	0	0	0	1
BHS	Female	78	1967	0	0	0	1
BHS	Male	40	1930	0	0	0	12
BHS	Male	41	1931	0	12	0	12
BHS	Male	42	1932	0	12	0	12
BHS	Male	43	1933	0	12	0	12
BHS	Male	44	1934	0	12	0	12
BHS	Male	45	1935	0	12	0	12
BHS	Male	46	1936	0	12	0	12
BHS	Male	47	1937	0	12	0	12
BHS	Male	48	1938	0	12	0	12
BHS	Male	49	1939	0	12	0	12
BHS	Male	50	1940	0	12	0	12
BHS	Male	51	1941	0	0	0	12
BHS	Male	52	1942	0	0	0	12
BHS	Male	53	1943	0	0	0	12
BHS	Male	54	1944	0	0	0	12
BHS	Male	55	1945	0	0	0	12
BHS	Male	56	1946	0	0	0	12
BHS	Male	57	1947	0	0	0	12
BHS	Male	58	1948	0	0	0	12
BHS	Male	59	1949	0	0	0	12
BHS	Male	60	1950	0	0	0	12
BHS	Male	61	1951	0	0	0	12
BHS	Male	62	1952	0	0	0	12
BHS	Male	63	1953	0	0	0	12
BHS	Male	64	1954	0	0	0	12
BHS	Male	65	1955	0	0	0	12
BHS	Male	66	1956	0	0	0	12
BHS	Male	67	1957	0	0	0	12
BHS	Male	68	1958	0	0	0	12
BHS	Male	69	1959	0	0	0	12
BHS	Male	70	1960	0	0	0	12
BHS	Male	71	1961	0	0	0	12
BHS	Male	72	1962	0	0	0	12
BHS	Male	73	1963	0	0	0	12
BHS	Male	74	1964	0	0	0	12
BHS	Male	75	1965	0	0	0	8
BHS	Male	76	1966	0	0	0	8
BHS	Male	77	1967	0	0	0	8
BHS	Male	78	1968	0	0	0	6
BHS	Male	79	1969	0	0	0	6
BHS	Male	80	1970	0	0	0	6
BHS	Male	81	1971	0	0	0	2
BHS	Male	82	1972	0	0	0	2
BHS	Male	83	1973	0	0	0	2
BHS	Male	84	1974	0	0	0	1
BHS	Male	85	1975	0	0	0	1
BHS	Male	86	1976	0	0	0	1
BHS	Male	39	1930	0	0	0	5
BHS	Male	40	1931	0	5	0	5
BHS	Male	41	1932	0	5	0	5
BHS	Male	42	1933	0	5	0	5
BHS	Male	43	1934	0	5	0	5
BHS	Male	44	1935	0	5	0	5
BHS	Male	45	1936	0	5	0	5
BHS	Male	46	1937	0	5	0	5
BHS	Male	47	1938	0	5	0	5
BHS	Male	48	1939	0	5	0	5
BHS	Male	49	1940	0	5	0	5
BHS	Male	50	1941	0	5	0	5
BHS	Male	51	1942	0	0	0	5
BHS	Male	52	1943	0	0	0	5
BHS	Male	53	1944	0	0	0	5
BHS	Male	54	1945	0	0	0	5
BHS	Male	55	1946	0	0	0	5
BHS	Male	56	1947	0	0	0	5
BHS	Male	57	1948	0	0	0	5
BHS	Male	58	1949	0	0	0	5
BHS	Male	59	1950	0	0	0	5
BHS	Male	60	1951	0	0	0	5
BHS	Male	61	1952	0	0	0	5
BHS	Male	62	1953	0	0	0	5
BHS	Male	63	1954	0	0	0	5
BHS	Male	64	1955	0	0	0	5
BHS	Male	65	1956	0	0	0	5
BHS	Male	66	1957	0	0	0	5
BHS	Male	67	1958	0	0	0	5
BHS	Male	68	1959	0	0	0	5
BHS	Male	69	1960	0	0	0	5
BHS	Male	70	1961	0	0	0	5
BHS	Male	71	1962	0	0	0	5
BHS	Male	72	1963	0	0	0	5
BHS	Male	73	1964	0	0	0	5
BHS	Male	74	1965	0	0	0	3
BHS	Male	75	1966	0	0	0	3
BHS	Male	76	1967	0	0	0	3
BHS	Male	77	1968	0	0	0	3
BHS	Male	78	1969	0	0	0	3
BHS	Male	79	1970	0	0	0	3
BHS	Male	80	1971	0	0	0	1
BHS	Male	81	1972	0	0	0	1
BHS	Male	82	1973	0	0	0	1
BHS	Female	39	1930	0	0	0	2
BHS	Female	40	1931	0	2	0	2
BHS	Female	41	1932	0	3	0	3
BHS	Female	42	1933	0	3	0	3
BHS	Female	43	1934	0	3	0	3
BHS	Female	44	1935	0	3	0	3
BHS	Female	45	1936	0	3	0	3
BHS	Female	46	1937	0	3	0	3
BHS	Female	47	1938	0	3	0	3
BHS	Female	48	1939	0	3	0	3
BHS	Female	49	1940	0	3	0	3
BHS	Female	50	1941	0	3	0	3
BHS	Female	51	1942	0	0	0	3
BHS	Female	52	1943	0	0	0	3
BHS	Female	53	1944	0	0	0	3
BHS	Female	54	1945	0	0	0	3
BHS	Female	55	1946	0	0	0	3
BHS	Female	56	1947	0	0	0	3
BHS	Female	57	1948	0	0	0	3
BHS	Female	58	1949	0	0	0	3
BHS	Female	59	1950	0	0	0	3
BHS	Female	60	1951	0	0	0	3
BHS	Female	61	1952	0	0	0	3
BHS	Female	62	1953	0	0	0	3
BHS	Female	63	1954	0	0	0	3
BHS	Female	64	1955	0	0	0	3
BHS	Female	65	1956	0	0	0	3
BHS	Female	66	1957	0	0	0	3
BHS	Female	67	1958	0	0	0	3
BHS	Female	68	1959	0	0	0	3
BHS	Female	69	1960	0	0	0	3
BHS	Female	70	1961	0	0	0	3
BHS	Female	71	1962	0	0	0	3
BHS	Female	72	1963	0	0	0	3
BHS	Female	73	1964	0	0	0	3
BHS	Female	74	1965	0	0	0	3
BHS	Female	75	1966	0	0	0	3
BHS	Female	76	1967	0	0	0	3
BHS	Female	77	1968	0	0	0	2
BHS	Female	78	1969	0	0	0	2
BHS	Female	79	1970	0	0	0	2
BHS	Female	80	1971	0	0	0	1
BHS	Female	81	1972	0	0	0	1
BHS	Female	82	1973	0	0	0	1
BHS	Female	83	1974	0	0	0	1
BHS	Female	84	1975	0	0	0	1
BHS	Female	85	1976	0	0	0	1
BHS	Male	38	1930	0	0	0	5
BHS	Male	39	1931	0	5	0	5
BHS	Male	40	1932	1	5	1	5
BHS	Male	41	1933	0	4	0	4
BHS	Male	42	1934	0	4	0	4
BHS	Male	43	1935	0	4	0	4
BHS	Male	44	1936	0	4	0	4
BHS	Male	45	1937	0	4	0	4
BHS	Male	46	1938	0	4	0	4
BHS	Male	47	1939	0	4	0	4
BHS	Male	48	1940	0	4	0	4
BHS	Male	49	1941	0	4	0	4
BHS	Male	50	1942	0	4	0	4
BHS	Male	51	1943	0	0	0	4
BHS	Male	52	1944	0	0	0	4
BHS	Male	53	1945	0	0	0	4
BHS	Male	54	1946	0	0	0	4
BHS	Male	55	1947	0	0	0	4
BHS	Male	56	1948	0	0	0	4
BHS	Male	57	1949	0	0	0	4
BHS	Male	58	1950	0	0	0	4
BHS	Male	59	1951	0	0	0	4
BHS	Male	60	1952	0	0	0	4
BHS	Male	61	1953	0	0	0	4
BHS	Male	62	1954	0	0	0	4
BHS	Male	63	1955	0	0	0	4
BHS	Male	64	1956	0	0	0	4
BHS	Male	65	1957	0	0	0	4
BHS	Male	66	1958	0	0	0	4
BHS	Male	67	1959	0	0	0	4
BHS	Male	68	1960	0	0	0	4
BHS	Male	69	1961	0	0	0	4
BHS	Male	70	1962	0	0	0	4
BHS	Male	71	1963	0	0	0	4
BHS	Male	72	1964	0	0	0	4
BHS	Male	73	1965	0	0	0	3
BHS	Male	74	1966	0	0	0	3
BHS	Male	75	1967	0	0	0	3
BHS	Male	76	1968	0	0	0	3
BHS	Male	77	1969	0	0	0	3
BHS	Male	78	1970	0	0	0	3
BHS	Male	79	1971	0	0	0	1
BHS	Male	80	1972	0	0	0	1
BHS	Male	81	1973	0	0	0	1
BHS	Male	82	1974	0	0	0	1
BHS	Male	83	1975	0	0	0	1
BHS	Male	84	1976	0	0	0	1
BHS	Male	37	1930	0	0	0	9
BHS	Male	38	1931	0	9	0	9
BHS	Male	39	1932	0	9	0	9
BHS	Male	40	1933	0	9	0	9
BHS	Male	41	1934	0	9	0	9
BHS	Male	42	1935	0	9	0	9
BHS	Male	43	1936	0	9	0	9
BHS	Male	44	1937	0	9	0	9
BHS	Male	45	1938	1	9	1	9
BHS	Male	46	1939	0	8	0	8
BHS	Male	47	1940	0	8	0	8
BHS	Male	48	1941	0	8	0	8
BHS	Male	49	1942	0	8	0	8
BHS	Male	50	1943	0	8	0	8
BHS	Male	51	1944	0	0	0	8
BHS	Male	52	1945	0	0	0	8
BHS	Male	53	1946	0	0	0	8
BHS	Male	54	1947	0	0	0	8
BHS	Male	55	1948	0	0	0	8
BHS	Male	56	1949	0	0	0	8
BHS	Male	57	1950	0	0	0	8
BHS	Male	58	1951	0	0	0	8
BHS	Male	59	1952	0	0	0	8
BHS	Male	60	1953	0	0	0	8
BHS	Male	61	1954	0	0	0	8
BHS	Male	62	1955	0	0	0	8
BHS	Male	63	1956	0	0	0	8
BHS	Male	64	1957	0	0	0	8
BHS	Male	65	1958	0	0	0	8
BHS	Male	66	1959	0	0	0	8
BHS	Male	67	1960	0	0	0	8
BHS	Male	68	1961	0	0	0	8
BHS	Male	69	1962	0	0	0	8
BHS	Male	70	1963	0	0	0	8
BHS	Male	71	1964	0	0	0	8
BHS	Male	72	1965	0	0	0	8
BHS	Male	73	1966	0	0	0	8
BHS	Male	74	1967	0	0	0	8
BHS	Male	75	1968	0	0	0	6
BHS	Male	76	1969	0	0	0	6
BHS	Male	77	1970	0	0	0	6
BHS	Male	78	1971	0	0	0	4
BHS	Male	79	1972	0	0	0	4
BHS	Male	80	1973	0	0	0	4
BHS	Male	81	1974	0	0	0	3
BHS	Male	82	1975	0	0	0	3
BHS	Male	83	1976	0	0	0	3
BHS	Male	84	1977	0	0	0	2
BHS	Male	85	1978	0	0	0	2
BHS	Male	86	1979	0	0	0	2
BHS	Female	37	1930	0	0	0	3
BHS	Female	38	1931	0	3	0	3
BHS	Female	39	1932	0	3	0	3
BHS	Female	40	1933	0	3	0	3
BHS	Female	41	1934	0	3	0	3
BHS	Female	42	1935	0	3	0	3
BHS	Female	43	1936	0	3	0	3
BHS	Female	44	1937	0	3	0	3
BHS	Female	45	1938	0	3	0	3
BHS	Female	46	1939	0	3	0	3
BHS	Female	47	1940	0	3	0	3
BHS	Female	48	1941	0	3	0	3
BHS	Female	49	1942	0	3	0	3
BHS	Female	50	1943	0	4	0	4
BHS	Female	51	1944	0	0	0	4
BHS	Female	52	1945	0	0	0	4
BHS	Female	53	1946	0	0	0	4
BHS	Female	54	1947	0	0	0	4
BHS	Female	55	1948	0	0	0	4
BHS	Female	56	1949	0	0	0	4
BHS	Female	57	1950	0	0	0	4
BHS	Female	58	1951	0	0	0	4
BHS	Female	59	1952	0	0	0	4
BHS	Female	60	1953	0	0	0	4
BHS	Female	61	1954	0	0	0	4
BHS	Female	62	1955	0	0	0	4
BHS	Female	63	1956	0	0	0	4
BHS	Female	64	1957	0	0	0	4
BHS	Female	65	1958	0	0	0	4
BHS	Female	66	1959	0	0	0	4
BHS	Female	67	1960	0	0	0	4
BHS	Female	68	1961	0	0	0	4
BHS	Female	69	1962	0	0	0	4
BHS	Female	70	1963	0	0	0	4
BHS	Female	71	1964	0	0	0	4
BHS	Female	72	1965	0	0	0	4
BHS	Female	73	1966	0	0	0	4
BHS	Female	74	1967	0	0	0	4
BHS	Female	75	1968	0	0	0	3
BHS	Female	76	1969	0	0	0	3
BHS	Female	77	1970	0	0	0	3
BHS	Female	78	1971	0	0	0	1
BHS	Female	79	1972	0	0	0	1
BHS	Female	80	1973	0	0	0	1
BHS	Male	36	1930	0	0	0	9
BHS	Male	37	1931	0	9	0	9
BHS	Male	38	1932	0	9	0	9
BHS	Male	39	1933	0	9	0	9
BHS	Male	40	1934	0	9	0	9
BHS	Male	41	1935	0	9	0	9
BHS	Male	42	1936	0	9	0	9
BHS	Male	43	1937	0	9	0	9
BHS	Male	44	1938	0	9	0	9
BHS	Male	45	1939	1	9	1	9
BHS	Male	46	1940	0	8	0	8
BHS	Male	47	1941	0	8	0	8
BHS	Male	48	1942	0	8	0	8
BHS	Male	49	1943	0	8	0	8
BHS	Male	50	1944	0	8	0	8
BHS	Male	51	1945	0	0	0	8
BHS	Male	52	1946	0	0	0	8
BHS	Male	53	1947	0	0	0	8
BHS	Male	54	1948	0	0	0	8
BHS	Male	55	1949	0	0	0	8
BHS	Male	56	1950	0	0	0	8
BHS	Male	57	1951	0	0	0	8
BHS	Male	58	1952	0	0	0	8
BHS	Male	59	1953	0	0	0	8
BHS	Male	60	1954	0	0	0	8
BHS	Male	61	1955	0	0	0	8
BHS	Male	62	1956	0	0	0	8
BHS	Male	63	1957	0	0	0	8
BHS	Male	64	1958	0	0	0	8
BHS	Male	65	1959	0	0	0	8
BHS	Male	66	1960	0	0	0	8
BHS	Male	67	1961	0	0	0	8
BHS	Male	68	1962	0	0	0	8
BHS	Male	69	1963	0	0	0	8
BHS	Male	70	1964	0	0	0	8
BHS	Male	71	1965	0	0	0	5
BHS	Male	72	1966	0	0	0	5
BHS	Male	73	1967	0	0	0	5
BHS	Male	74	1968	0	0	0	2
BHS	Male	75	1969	0	0	0	2
BHS	Male	76	1970	0	0	0	2
BHS	Male	77	1971	0	0	0	2
BHS	Male	78	1972	0	0	0	2
BHS	Male	79	1973	0	0	0	2
BHS	Male	80	1974	0	0	0	1
BHS	Male	81	1975	0	0	0	1
BHS	Male	82	1976	0	0	0	1
BHS	Female	36	1930	0	0	0	1
BHS	Female	37	1931	0	1	0	1
BHS	Female	38	1932	0	1	0	1
BHS	Female	39	1933	0	1	0	1
BHS	Female	40	1934	0	1	0	1
BHS	Female	41	1935	0	1	0	1
BHS	Female	42	1936	0	1	0	1
BHS	Female	43	1937	0	1	0	1
BHS	Female	44	1938	0	1	0	1
BHS	Female	45	1939	0	1	0	1
BHS	Female	46	1940	0	1	0	1
BHS	Female	47	1941	0	1	0	1
BHS	Female	48	1942	0	1	0	1
BHS	Female	49	1943	0	1	0	1
BHS	Female	50	1944	0	1	0	1
BHS	Female	51	1945	0	0	0	1
BHS	Female	52	1946	0	0	0	1
BHS	Female	53	1947	0	0	0	1
BHS	Female	54	1948	0	0	0	1
BHS	Female	55	1949	0	0	0	1
BHS	Female	56	1950	0	0	0	1
BHS	Female	57	1951	0	0	0	1
BHS	Female	58	1952	0	0	0	1
BHS	Female	59	1953	0	0	0	1
BHS	Female	60	1954	0	0	0	1
BHS	Female	61	1955	0	0	0	1
BHS	Female	62	1956	0	0	0	1
BHS	Female	63	1957	0	0	0	1
BHS	Female	64	1958	0	0	0	1
BHS	Female	65	1959	0	0	0	1
BHS	Female	66	1960	0	0	0	1
BHS	Female	67	1961	0	0	0	1
BHS	Female	68	1962	0	0	0	1
BHS	Female	69	1963	0	0	0	1
BHS	Female	70	1964	0	0	0	1
BHS	Female	71	1965	0	0	0	1
BHS	Female	72	1966	0	0	0	1
BHS	Female	73	1967	0	0	0	1
BHS	Male	35	1930	0	0	0	11
BHS	Male	36	1931	0	11	0	11
BHS	Male	37	1932	0	11	0	11
BHS	Male	38	1933	0	11	0	11
BHS	Male	39	1934	0	11	0	11
BHS	Male	40	1935	0	11	0	11
BHS	Male	41	1936	0	12	0	12
BHS	Male	42	1937	0	12	0	12
BHS	Male	43	1938	1	12	1	12
BHS	Male	44	1939	0	11	0	11
BHS	Male	45	1940	0	11	0	11
BHS	Male	46	1941	0	11	0	11
BHS	Male	47	1942	0	11	0	11
BHS	Male	48	1943	0	11	0	11
BHS	Male	49	1944	0	11	0	11
BHS	Male	50	1945	0	11	0	11
BHS	Male	51	1946	0	0	0	11
BHS	Male	52	1947	0	0	0	11
BHS	Male	53	1948	0	0	0	11
BHS	Male	54	1949	0	0	0	11
BHS	Male	55	1950	0	0	0	11
BHS	Male	56	1951	0	0	0	11
BHS	Male	57	1952	0	0	0	11
BHS	Male	58	1953	0	0	0	11
BHS	Male	59	1954	0	0	0	11
BHS	Male	60	1955	0	0	0	11
BHS	Male	61	1956	0	0	0	11
BHS	Male	62	1957	0	0	0	11
BHS	Male	63	1958	0	0	0	11
BHS	Male	64	1959	0	0	0	11
BHS	Male	65	1960	0	0	0	11
BHS	Male	66	1961	0	0	0	11
BHS	Male	67	1962	0	0	0	11
BHS	Male	68	1963	0	0	0	11
BHS	Male	69	1964	0	0	0	11
BHS	Male	70	1965	0	0	0	9
BHS	Male	71	1966	0	0	0	9
BHS	Male	72	1967	0	0	0	9
BHS	Male	73	1968	0	0	0	5
BHS	Male	74	1969	0	0	0	5
BHS	Male	75	1970	0	0	0	5
BHS	Male	76	1971	0	0	0	5
BHS	Male	77	1972	0	0	0	5
BHS	Male	78	1973	0	0	0	5
BHS	Male	79	1974	0	0	0	3
BHS	Male	80	1975	0	0	0	3
BHS	Male	81	1976	0	0	0	3
BHS	Male	82	1977	0	0	0	2
BHS	Male	83	1978	0	0	0	2
BHS	Male	84	1979	0	0	0	2
BHS	Male	85	1980	0	0	0	1
BHS	Male	86	1981	0	0	0	1
BHS	Male	87	1982	0	0	0	1
BHS	Male	88	1983	0	0	0	1
BHS	Male	89	1984	0	0	0	1
BHS	Male	90	1985	0	0	0	1
BHS	Male	34	1930	0	0	0	7
BHS	Male	35	1931	0	0	0	7
BHS	Male	36	1932	0	7	0	7
BHS	Male	37	1933	0	7	0	7
BHS	Male	38	1934	0	7	0	7
BHS	Male	39	1935	0	7	0	7
BHS	Male	40	1936	0	7	0	7
BHS	Male	41	1937	0	7	0	7
BHS	Male	42	1938	0	7	0	7
BHS	Male	43	1939	0	7	0	7
BHS	Male	44	1940	0	7	0	7
BHS	Male	45	1941	0	7	0	7
BHS	Male	46	1942	0	7	0	7
BHS	Male	47	1943	0	7	0	7
BHS	Male	48	1944	0	7	0	7
BHS	Male	49	1945	0	7	0	7
BHS	Male	50	1946	0	7	0	7
BHS	Male	51	1947	0	0	0	7
BHS	Male	52	1948	0	0	0	7
BHS	Male	53	1949	0	0	0	7
BHS	Male	54	1950	0	0	0	7
BHS	Male	55	1951	0	0	0	7
BHS	Male	56	1952	0	0	0	7
BHS	Male	57	1953	0	0	0	7
BHS	Male	58	1954	0	0	0	7
BHS	Male	59	1955	0	0	0	7
BHS	Male	60	1956	0	0	0	7
BHS	Male	61	1957	0	0	0	7
BHS	Male	62	1958	0	0	0	7
BHS	Male	63	1959	0	0	0	7
BHS	Male	64	1960	0	0	0	7
BHS	Male	65	1961	0	0	0	7
BHS	Male	66	1962	0	0	0	7
BHS	Male	67	1963	0	0	0	7
BHS	Male	68	1964	0	0	0	7
BHS	Male	69	1965	0	0	0	6
BHS	Male	70	1966	0	0	0	6
BHS	Male	71	1967	0	0	0	6
BHS	Male	72	1968	0	0	0	6
BHS	Male	73	1969	0	0	0	6
BHS	Male	74	1970	0	0	0	6
BHS	Male	75	1971	0	0	0	3
BHS	Male	76	1972	0	0	0	3
BHS	Male	77	1973	0	0	0	3
BHS	Male	78	1974	0	0	0	1
BHS	Male	79	1975	0	0	0	1
BHS	Male	80	1976	0	0	0	1
BHS	Female	34	1930	0	0	0	3
BHS	Female	35	1931	0	0	0	3
BHS	Female	36	1932	0	3	0	3
BHS	Female	37	1933	0	3	0	3
BHS	Female	38	1934	0	4	0	4
BHS	Female	39	1935	0	4	0	4
BHS	Female	40	1936	0	5	0	5
BHS	Female	41	1937	0	6	0	6
BHS	Female	42	1938	0	6	0	6
BHS	Female	43	1939	0	6	0	6
BHS	Female	44	1940	0	6	0	6
BHS	Female	45	1941	0	6	0	6
BHS	Female	46	1942	0	6	0	6
BHS	Female	47	1943	0	6	0	6
BHS	Female	48	1944	0	6	0	6
BHS	Female	49	1945	0	6	0	6
BHS	Female	50	1946	0	6	0	6
BHS	Female	51	1947	0	0	0	6
BHS	Female	52	1948	0	0	0	6
BHS	Female	53	1949	0	0	0	6
BHS	Female	54	1950	0	0	0	6
BHS	Female	55	1951	0	0	0	6
BHS	Female	56	1952	0	0	0	6
BHS	Female	57	1953	0	0	0	6
BHS	Female	58	1954	0	0	0	6
BHS	Female	59	1955	0	0	0	6
BHS	Female	60	1956	0	0	0	6
BHS	Female	61	1957	0	0	0	6
BHS	Female	62	1958	0	0	0	6
BHS	Female	63	1959	0	0	0	6
BHS	Female	64	1960	0	0	0	6
BHS	Female	65	1961	0	0	0	6
BHS	Female	66	1962	0	0	0	6
BHS	Female	67	1963	0	0	0	6
BHS	Female	68	1964	0	0	0	6
BHS	Female	69	1965	0	0	0	6
BHS	Female	70	1966	0	0	0	6
BHS	Female	71	1967	0	0	0	6
BHS	Female	72	1968	0	0	0	5
BHS	Female	73	1969	0	0	0	5
BHS	Female	74	1970	0	0	0	5
BHS	Female	75	1971	0	0	0	2
BHS	Female	76	1972	0	0	0	2
BHS	Female	77	1973	0	0	0	2
BHS	Female	78	1974	0	0	0	1
BHS	Female	79	1975	0	0	0	1
BHS	Female	80	1976	0	0	0	1
BHS	Male	33	1930	0	0	0	21
BHS	Male	34	1931	0	0	0	21
BHS	Male	35	1932	0	0	0	21
BHS	Male	36	1933	0	21	0	21
BHS	Male	37	1934	0	21	0	21
BHS	Male	38	1935	0	21	0	21
BHS	Male	39	1936	0	21	0	21
BHS	Male	40	1937	1	21	1	21
BHS	Male	41	1938	0	20	0	20
BHS	Male	42	1939	0	20	0	20
BHS	Male	43	1940	0	20	0	20
BHS	Male	44	1941	0	20	0	20
BHS	Male	45	1942	0	20	0	20
BHS	Male	46	1943	0	20	0	20
BHS	Male	47	1944	0	20	0	20
BHS	Male	48	1945	1	20	1	20
BHS	Male	49	1946	0	19	0	19
BHS	Male	50	1947	0	19	0	19
BHS	Male	51	1948	0	0	0	19
BHS	Male	52	1949	0	0	0	19
BHS	Male	53	1950	0	0	0	19
BHS	Male	54	1951	0	0	0	19
BHS	Male	55	1952	0	0	0	19
BHS	Male	56	1953	0	0	0	19
BHS	Male	57	1954	0	0	0	19
BHS	Male	58	1955	0	0	0	19
BHS	Male	59	1956	0	0	0	19
BHS	Male	60	1957	0	0	0	19
BHS	Male	61	1958	0	0	0	19
BHS	Male	62	1959	0	0	0	19
BHS	Male	63	1960	0	0	0	19
BHS	Male	64	1961	0	0	0	19
BHS	Male	65	1962	0	0	0	19
BHS	Male	66	1963	0	0	0	19
BHS	Male	67	1964	0	0	0	19
BHS	Male	68	1965	0	0	0	16
BHS	Male	69	1966	0	0	0	16
BHS	Male	70	1967	0	0	0	16
BHS	Male	71	1968	0	0	0	9
BHS	Male	72	1969	0	0	0	9
BHS	Male	73	1970	0	0	0	9
BHS	Male	74	1971	0	0	0	5
BHS	Male	75	1972	0	0	0	5
BHS	Male	76	1973	0	0	0	5
BHS	Male	77	1974	0	0	0	3
BHS	Male	78	1975	0	0	0	3
BHS	Male	79	1976	0	0	0	3
BHS	Male	80	1977	0	0	0	3
BHS	Male	81	1978	0	0	0	3
BHS	Male	82	1979	0	0	0	3
BHS	Male	83	1980	0	0	0	2
BHS	Male	84	1981	0	0	0	2
BHS	Male	85	1982	0	0	0	2
BHS	Male	86	1983	0	0	0	2
BHS	Male	87	1984	0	0	0	2
BHS	Male	88	1985	0	0	0	2
BHS	Female	33	1930	0	0	0	4
BHS	Female	34	1931	0	0	0	4
BHS	Female	35	1932	0	0	0	4
BHS	Female	36	1933	0	4	0	4
BHS	Female	37	1934	0	4	0	4
BHS	Female	38	1935	0	4	0	4
BHS	Female	39	1936	0	4	0	4
BHS	Female	40	1937	0	4	0	4
BHS	Female	41	1938	0	4	0	4
BHS	Female	42	1939	0	4	0	4
BHS	Female	43	1940	0	4	0	4
BHS	Female	44	1941	0	4	0	4
BHS	Female	45	1942	0	4	0	4
BHS	Female	46	1943	0	4	0	4
BHS	Female	47	1944	0	4	0	4
BHS	Female	48	1945	0	4	0	4
BHS	Female	49	1946	0	4	0	4
BHS	Female	50	1947	0	4	0	4
BHS	Female	51	1948	0	0	0	4
BHS	Female	52	1949	0	0	0	4
BHS	Female	53	1950	0	0	0	4
BHS	Female	54	1951	0	0	0	4
BHS	Female	55	1952	0	0	0	4
BHS	Female	56	1953	0	0	0	4
BHS	Female	57	1954	0	0	0	4
BHS	Female	58	1955	0	0	0	4
BHS	Female	59	1956	0	0	0	4
BHS	Female	60	1957	0	0	0	4
BHS	Female	61	1958	0	0	0	4
BHS	Female	62	1959	0	0	0	4
BHS	Female	63	1960	0	0	0	4
BHS	Female	64	1961	0	0	0	4
BHS	Female	65	1962	0	0	0	4
BHS	Female	66	1963	0	0	0	4
BHS	Female	67	1964	0	0	0	4
BHS	Female	68	1965	0	0	0	4
BHS	Female	69	1966	0	0	0	4
BHS	Female	70	1967	0	0	0	4
BHS	Female	71	1968	0	0	0	4
BHS	Female	72	1969	0	0	0	4
BHS	Female	73	1970	0	0	0	4
BHS	Female	74	1971	0	0	0	3
BHS	Female	75	1972	0	0	0	3
BHS	Female	76	1973	0	0	0	3
BHS	Female	77	1974	0	0	0	3
BHS	Female	78	1975	0	0	0	3
BHS	Female	79	1976	0	0	0	3
BHS	Female	80	1977	0	0	0	2
BHS	Female	81	1978	0	0	0	2
BHS	Female	82	1979	0	0	0	2
BHS	Male	32	1930	0	0	0	11
BHS	Male	33	1931	0	0	0	11
BHS	Male	34	1932	0	0	0	11
BHS	Male	35	1933	0	0	0	11
BHS	Male	36	1934	0	11	0	11
BHS	Male	37	1935	0	11	0	11
BHS	Male	38	1936	0	11	0	11
BHS	Male	39	1937	0	11	0	11
BHS	Male	40	1938	0	11	0	11
BHS	Male	41	1939	0	11	0	11
BHS	Male	42	1940	0	11	0	11
BHS	Male	43	1941	0	11	0	11
BHS	Male	44	1942	0	11	0	11
BHS	Male	45	1943	1	11	1	11
BHS	Male	46	1944	0	10	0	10
BHS	Male	47	1945	0	10	0	10
BHS	Male	48	1946	0	10	0	10
BHS	Male	49	1947	0	10	0	10
BHS	Male	50	1948	0	10	0	10
BHS	Male	51	1949	0	0	0	10
BHS	Male	52	1950	0	0	0	10
BHS	Male	53	1951	0	0	0	10
BHS	Male	54	1952	0	0	0	10
BHS	Male	55	1953	0	0	0	10
BHS	Male	56	1954	0	0	0	10
BHS	Male	57	1955	0	0	0	10
BHS	Male	58	1956	0	0	0	10
BHS	Male	59	1957	0	0	0	10
BHS	Male	60	1958	0	0	0	10
BHS	Male	61	1959	0	0	0	10
BHS	Male	62	1960	0	0	0	10
BHS	Male	63	1961	0	0	0	10
BHS	Male	64	1962	0	0	0	10
BHS	Male	65	1963	0	0	0	10
BHS	Male	66	1964	0	0	0	10
BHS	Male	67	1965	0	0	0	8
BHS	Male	68	1966	0	0	0	8
BHS	Male	69	1967	0	0	0	8
BHS	Male	70	1968	0	0	0	7
BHS	Male	71	1969	0	0	0	7
BHS	Male	72	1970	0	0	0	7
BHS	Male	73	1971	0	0	0	6
BHS	Male	74	1972	0	0	0	6
BHS	Male	75	1973	0	0	0	6
BHS	Male	76	1974	0	0	0	3
BHS	Male	77	1975	0	0	0	3
BHS	Male	78	1976	0	0	0	3
BHS	Male	79	1977	0	0	0	2
BHS	Male	80	1978	0	0	0	2
BHS	Male	81	1979	0	0	0	2
BHS	Female	32	1930	0	0	0	5
BHS	Female	33	1931	0	0	0	5
BHS	Female	34	1932	0	0	0	5
BHS	Female	35	1933	0	0	0	5
BHS	Female	36	1934	0	5	0	5
BHS	Female	37	1935	0	5	0	5
BHS	Female	38	1936	0	5	0	5
BHS	Female	39	1937	0	5	0	5
BHS	Female	40	1938	0	5	0	5
BHS	Female	41	1939	0	5	0	5
BHS	Female	42	1940	0	5	0	5
BHS	Female	43	1941	0	5	0	5
BHS	Female	44	1942	0	5	0	5
BHS	Female	45	1943	0	5	0	5
BHS	Female	46	1944	0	5	0	5
BHS	Female	47	1945	0	5	0	5
BHS	Female	48	1946	0	5	0	5
BHS	Female	49	1947	0	5	0	5
BHS	Female	50	1948	0	5	0	5
BHS	Female	51	1949	0	0	0	5
BHS	Female	52	1950	0	0	0	5
BHS	Female	53	1951	0	0	0	5
BHS	Female	54	1952	0	0	0	5
BHS	Female	55	1953	0	0	0	5
BHS	Female	56	1954	0	0	0	5
BHS	Female	57	1955	0	0	0	5
BHS	Female	58	1956	0	0	0	5
BHS	Female	59	1957	0	0	0	5
BHS	Female	60	1958	0	0	0	5
BHS	Female	61	1959	0	0	0	5
BHS	Female	62	1960	0	0	0	5
BHS	Female	63	1961	0	0	0	5
BHS	Female	64	1962	0	0	0	5
BHS	Female	65	1963	0	0	0	5
BHS	Female	66	1964	0	0	0	5
BHS	Female	67	1965	0	0	0	5
BHS	Female	68	1966	0	0	0	5
BHS	Female	69	1967	0	0	0	5
BHS	Female	70	1968	0	0	0	5
BHS	Female	71	1969	0	0	0	5
BHS	Female	72	1970	0	0	0	5
BHS	Female	73	1971	0	0	0	4
BHS	Female	74	1972	0	0	0	4
BHS	Female	75	1973	0	0	0	4
BHS	Female	76	1974	0	0	0	2
BHS	Female	77	1975	0	0	0	2
BHS	Female	78	1976	0	0	0	2
BHS	Female	79	1977	0	0	0	1
BHS	Female	80	1978	0	0	0	1
BHS	Female	81	1979	0	0	0	1
BHS	Female	82	1980	0	0	0	1
BHS	Female	83	1981	0	0	0	1
BHS	Female	84	1982	0	0	0	1
BHS	Female	85	1983	0	0	0	1
BHS	Female	86	1984	0	0	0	1
BHS	Female	87	1985	0	0	0	1
BHS	Male	31	1930	0	0	0	10
BHS	Male	32	1931	0	0	0	10
BHS	Male	33	1932	0	0	0	10
BHS	Male	34	1933	0	0	0	10
BHS	Male	35	1934	0	0	0	10
BHS	Male	36	1935	0	11	0	11
BHS	Male	37	1936	0	11	0	11
BHS	Male	38	1937	0	11	0	11
BHS	Male	39	1938	0	11	0	11
BHS	Male	40	1939	0	11	0	11
BHS	Male	41	1940	0	11	0	11
BHS	Male	42	1941	0	11	0	11
BHS	Male	43	1942	0	11	0	11
BHS	Male	44	1943	0	11	0	11
BHS	Male	45	1944	0	11	0	11
BHS	Male	46	1945	0	11	0	11
BHS	Male	47	1946	0	11	0	11
BHS	Male	48	1947	0	11	0	11
BHS	Male	49	1948	0	11	0	11
BHS	Male	50	1949	0	11	0	11
BHS	Male	51	1950	0	0	0	11
BHS	Male	52	1951	0	0	0	11
BHS	Male	53	1952	0	0	0	11
BHS	Male	54	1953	0	0	0	11
BHS	Male	55	1954	0	0	0	11
BHS	Male	56	1955	0	0	0	11
BHS	Male	57	1956	0	0	0	11
BHS	Male	58	1957	0	0	0	11
BHS	Male	59	1958	0	0	0	11
BHS	Male	60	1959	0	0	0	11
BHS	Male	61	1960	0	0	0	11
BHS	Male	62	1961	0	0	0	11
BHS	Male	63	1962	0	0	0	11
BHS	Male	64	1963	0	0	0	11
BHS	Male	65	1964	0	0	0	11
BHS	Male	66	1965	0	0	0	9
BHS	Male	67	1966	0	0	0	9
BHS	Male	68	1967	0	0	0	9
BHS	Male	69	1968	0	0	0	8
BHS	Male	70	1969	0	0	0	8
BHS	Male	71	1970	0	0	0	8
BHS	Male	72	1971	0	0	0	2
BHS	Male	73	1972	0	0	0	2
BHS	Male	74	1973	0	0	0	2
BHS	Female	31	1930	0	0	0	3
BHS	Female	32	1931	0	0	0	3
BHS	Female	33	1932	0	0	0	4
BHS	Female	34	1933	0	0	0	4
BHS	Female	35	1934	0	0	0	5
BHS	Female	36	1935	0	5	0	5
BHS	Female	37	1936	0	5	0	5
BHS	Female	38	1937	0	5	0	5
BHS	Female	39	1938	1	5	1	5
BHS	Female	40	1939	0	4	0	4
BHS	Female	41	1940	0	4	0	4
BHS	Female	42	1941	0	4	0	4
BHS	Female	43	1942	0	4	0	4
BHS	Female	44	1943	0	5	0	5
BHS	Female	45	1944	0	5	0	5
BHS	Female	46	1945	0	6	0	6
BHS	Female	47	1946	0	6	0	6
BHS	Female	48	1947	0	6	0	6
BHS	Female	49	1948	1	6	1	6
BHS	Female	50	1949	0	5	0	5
BHS	Female	51	1950	0	0	0	5
BHS	Female	52	1951	0	0	0	5
BHS	Female	53	1952	0	0	0	5
BHS	Female	54	1953	0	0	0	5
BHS	Female	55	1954	0	0	0	5
BHS	Female	56	1955	0	0	0	5
BHS	Female	57	1956	0	0	0	5
BHS	Female	58	1957	0	0	0	5
BHS	Female	59	1958	0	0	0	5
BHS	Female	60	1959	0	0	0	5
BHS	Female	61	1960	0	0	0	5
BHS	Female	62	1961	0	0	0	5
BHS	Female	63	1962	0	0	0	5
BHS	Female	64	1963	0	0	0	5
BHS	Female	65	1964	0	0	0	5
BHS	Female	66	1965	0	0	0	5
BHS	Female	67	1966	0	0	0	5
BHS	Female	68	1967	0	0	0	5
BHS	Female	69	1968	0	0	0	4
BHS	Female	70	1969	0	0	0	4
BHS	Female	71	1970	0	0	0	4
BHS	Female	72	1971	0	0	0	3
BHS	Female	73	1972	0	0	0	3
BHS	Female	74	1973	0	0	0	3
BHS	Female	75	1974	0	0	0	2
BHS	Female	76	1975	0	0	0	2
BHS	Female	77	1976	0	0	0	2
BHS	Female	78	1977	0	0	0	1
BHS	Female	79	1978	0	0	0	1
BHS	Female	80	1979	0	0	0	1
BHS	Male	30	1930	0	0	0	17
BHS	Male	31	1931	0	0	0	18
BHS	Male	32	1932	0	0	0	18
BHS	Male	33	1933	0	0	0	18
BHS	Male	34	1934	0	0	0	18
BHS	Male	35	1935	0	0	0	18
BHS	Male	36	1936	1	18	1	18
BHS	Male	37	1937	0	17	0	17
BHS	Male	38	1938	0	17	0	17
BHS	Male	39	1939	0	17	0	17
BHS	Male	40	1940	0	17	0	17
BHS	Male	41	1941	0	17	0	17
BHS	Male	42	1942	1	17	1	17
BHS	Male	43	1943	0	16	0	16
BHS	Male	44	1944	0	16	0	16
BHS	Male	45	1945	0	16	0	16
BHS	Male	46	1946	0	16	0	16
BHS	Male	47	1947	0	16	0	16
BHS	Male	48	1948	1	16	1	16
BHS	Male	49	1949	0	15	0	15
BHS	Male	50	1950	0	15	0	15
BHS	Male	51	1951	0	0	0	15
BHS	Male	52	1952	0	0	0	15
BHS	Male	53	1953	0	0	0	15
BHS	Male	54	1954	0	0	0	15
BHS	Male	55	1955	0	0	0	15
BHS	Male	56	1956	0	0	0	15
BHS	Male	57	1957	0	0	0	15
BHS	Male	58	1958	0	0	0	15
BHS	Male	59	1959	0	0	0	15
BHS	Male	60	1960	0	0	0	15
BHS	Male	61	1961	0	0	0	15
BHS	Male	62	1962	0	0	0	15
BHS	Male	63	1963	0	0	0	15
BHS	Male	64	1964	0	0	0	15
BHS	Male	65	1965	0	0	0	12
BHS	Male	66	1966	0	0	0	12
BHS	Male	67	1967	0	0	0	12
BHS	Male	68	1968	0	0	0	6
BHS	Male	69	1969	0	0	0	6
BHS	Male	70	1970	0	0	0	6
BHS	Male	71	1971	0	0	0	4
BHS	Male	72	1972	0	0	0	4
BHS	Male	73	1973	0	0	0	4
BHS	Male	29	1930	0	0	0	20
BHS	Male	30	1931	0	0	0	20
BHS	Male	31	1932	0	0	0	20
BHS	Male	32	1933	0	0	0	20
BHS	Male	33	1934	0	0	0	20
BHS	Male	34	1935	0	0	0	20
BHS	Male	35	1936	0	0	0	20
BHS	Male	36	1937	0	20	0	20
BHS	Male	37	1938	0	20	0	20
BHS	Male	38	1939	0	20	0	20
BHS	Male	39	1940	0	20	0	20
BHS	Male	40	1941	0	20	0	20
BHS	Male	41	1942	0	20	0	20
BHS	Male	42	1943	0	20	0	20
BHS	Male	43	1944	0	20	0	20
BHS	Male	44	1945	0	21	0	21
BHS	Male	45	1946	1	21	1	21
BHS	Male	46	1947	0	20	0	20
BHS	Male	47	1948	0	20	0	20
BHS	Male	48	1949	0	20	0	20
BHS	Male	49	1950	1	20	1	20
BHS	Male	50	1951	2	19	2	19
BHS	Male	51	1952	0	0	0	17
BHS	Male	52	1953	0	0	0	17
BHS	Male	53	1954	0	0	0	17
BHS	Male	54	1955	0	0	0	17
BHS	Male	55	1956	0	0	0	17
BHS	Male	56	1957	0	0	0	17
BHS	Male	57	1958	0	0	0	17
BHS	Male	58	1959	0	0	0	17
BHS	Male	59	1960	0	0	0	17
BHS	Male	60	1961	0	0	0	17
BHS	Male	61	1962	0	0	0	17
BHS	Male	62	1963	0	0	0	17
BHS	Male	63	1964	0	0	0	17
BHS	Male	64	1965	0	0	0	14
BHS	Male	65	1966	0	0	0	14
BHS	Male	66	1967	0	0	0	14
BHS	Male	67	1968	0	0	0	10
BHS	Male	68	1969	0	0	0	10
BHS	Male	69	1970	0	0	0	10
BHS	Male	70	1971	0	0	0	8
BHS	Male	71	1972	0	0	0	8
BHS	Male	72	1973	0	0	0	8
BHS	Male	73	1974	0	0	0	7
BHS	Male	74	1975	0	0	0	7
BHS	Male	75	1976	0	0	0	7
BHS	Male	76	1977	0	0	0	4
BHS	Male	77	1978	0	0	0	4
BHS	Male	78	1979	0	0	0	4
BHS	Male	79	1980	0	0	0	1
BHS	Male	80	1981	0	0	0	1
BHS	Male	81	1982	0	0	0	1
BHS	Male	82	1983	0	0	0	1
BHS	Male	83	1984	0	0	0	1
BHS	Male	84	1985	0	0	0	1
BHS	Female	29	1930	0	0	0	1
BHS	Female	30	1931	0	0	0	1
BHS	Female	31	1932	0	0	0	2
BHS	Female	32	1933	0	0	0	2
BHS	Female	33	1934	0	0	0	2
BHS	Female	34	1935	0	0	0	2
BHS	Female	35	1936	0	0	0	2
BHS	Female	36	1937	0	3	0	3
BHS	Female	37	1938	0	3	0	3
BHS	Female	38	1939	0	3	0	3
BHS	Female	39	1940	0	3	0	3
BHS	Female	40	1941	0	3	0	3
BHS	Female	41	1942	0	3	0	3
BHS	Female	42	1943	0	3	0	3
BHS	Female	43	1944	0	3	0	3
BHS	Female	44	1945	0	3	0	3
BHS	Female	45	1946	0	3	0	3
BHS	Female	46	1947	0	3	0	3
BHS	Female	47	1948	0	3	0	3
BHS	Female	48	1949	0	3	0	3
BHS	Female	49	1950	0	3	0	3
BHS	Female	50	1951	0	4	0	4
BHS	Female	51	1952	0	0	0	4
BHS	Female	52	1953	0	0	0	4
BHS	Female	53	1954	0	0	0	4
BHS	Female	54	1955	0	0	0	4
BHS	Female	55	1956	0	0	0	4
BHS	Female	56	1957	0	0	0	4
BHS	Female	57	1958	0	0	0	4
BHS	Female	58	1959	0	0	0	4
BHS	Female	59	1960	0	0	0	4
BHS	Female	60	1961	0	0	0	4
BHS	Female	61	1962	0	0	0	4
BHS	Female	62	1963	0	0	0	4
BHS	Female	63	1964	0	0	0	4
BHS	Female	64	1965	0	0	0	4
BHS	Female	65	1966	0	0	0	4
BHS	Female	66	1967	0	0	0	4
BHS	Female	67	1968	0	0	0	2
BHS	Female	68	1969	0	0	0	2
BHS	Female	69	1970	0	0	0	2
BHS	Female	70	1971	0	0	0	1
BHS	Female	71	1972	0	0	0	1
BHS	Female	72	1973	0	0	0	1
BHS	Female	73	1974	0	0	0	1
BHS	Female	74	1975	0	0	0	1
BHS	Female	75	1976	0	0	0	1
BHS	Male	28	1930	0	0	0	17
BHS	Male	29	1931	0	0	0	17
BHS	Male	30	1932	0	0	0	17
BHS	Male	31	1933	0	0	0	17
BHS	Male	32	1934	0	0	0	17
BHS	Male	33	1935	0	0	0	17
BHS	Male	34	1936	0	0	0	17
BHS	Male	35	1937	0	0	0	17
BHS	Male	36	1938	0	17	0	17
BHS	Male	37	1939	0	17	0	17
BHS	Male	38	1940	0	17	0	17
BHS	Male	39	1941	0	17	0	17
BHS	Male	40	1942	0	17	0	17
BHS	Male	41	1943	0	17	0	17
BHS	Male	42	1944	0	17	0	17
BHS	Male	43	1945	0	17	0	17
BHS	Male	44	1946	0	17	0	17
BHS	Male	45	1947	1	17	1	17
BHS	Male	46	1948	1	16	1	16
BHS	Male	47	1949	1	15	1	15
BHS	Male	48	1950	0	14	0	14
BHS	Male	49	1951	1	14	1	14
BHS	Male	50	1952	1	13	1	13
BHS	Male	51	1953	0	0	0	12
BHS	Male	52	1954	0	0	0	12
BHS	Male	53	1955	0	0	0	12
BHS	Male	54	1956	0	0	0	12
BHS	Male	55	1957	0	0	0	12
BHS	Male	56	1958	0	0	0	12
BHS	Male	57	1959	0	0	0	12
BHS	Male	58	1960	0	0	0	12
BHS	Male	59	1961	0	0	0	12
BHS	Male	60	1962	0	0	0	12
BHS	Male	61	1963	0	0	0	12
BHS	Male	62	1964	0	0	0	12
BHS	Male	63	1965	0	0	0	10
BHS	Male	64	1966	0	0	0	10
BHS	Male	65	1967	0	0	0	10
BHS	Male	66	1968	0	0	0	8
BHS	Male	67	1969	0	0	0	8
BHS	Male	68	1970	0	0	0	8
BHS	Male	69	1971	0	0	0	6
BHS	Male	70	1972	0	0	0	6
BHS	Male	71	1973	0	0	0	6
BHS	Male	72	1974	0	0	0	5
BHS	Male	73	1975	0	0	0	5
BHS	Male	74	1976	0	0	0	5
BHS	Male	75	1977	0	0	0	4
BHS	Male	76	1978	0	0	0	4
BHS	Male	77	1979	0	0	0	4
BHS	Male	78	1980	0	0	0	3
BHS	Male	79	1981	0	0	0	3
BHS	Male	80	1982	0	0	0	3
BHS	Male	81	1983	0	0	0	3
BHS	Male	82	1984	0	0	0	3
BHS	Male	83	1985	0	0	0	3
BHS	Female	28	1930	0	0	0	3
BHS	Female	29	1931	0	0	0	3
BHS	Female	30	1932	0	0	0	3
BHS	Female	31	1933	0	0	0	3
BHS	Female	32	1934	0	0	0	3
BHS	Female	33	1935	0	0	0	3
BHS	Female	34	1936	0	0	0	3
BHS	Female	35	1937	0	0	0	3
BHS	Female	36	1938	0	3	0	3
BHS	Female	37	1939	0	3	0	3
BHS	Female	38	1940	0	3	0	3
BHS	Female	39	1941	1	4	1	4
BHS	Female	40	1942	0	3	0	3
BHS	Female	41	1943	0	4	0	4
BHS	Female	42	1944	0	4	0	4
BHS	Female	43	1945	0	4	0	4
BHS	Female	44	1946	0	4	0	4
BHS	Female	45	1947	0	4	0	4
BHS	Female	46	1948	0	4	0	4
BHS	Female	47	1949	0	4	0	4
BHS	Female	48	1950	0	4	0	4
BHS	Female	49	1951	0	5	0	5
BHS	Female	50	1952	0	5	0	5
BHS	Female	51	1953	0	0	0	5
BHS	Female	52	1954	0	0	0	5
BHS	Female	53	1955	0	0	0	5
BHS	Female	54	1956	0	0	0	5
BHS	Female	55	1957	0	0	0	5
BHS	Female	56	1958	0	0	0	5
BHS	Female	57	1959	0	0	0	5
BHS	Female	58	1960	0	0	0	5
BHS	Female	59	1961	0	0	0	5
BHS	Female	60	1962	0	0	0	5
BHS	Female	61	1963	0	0	0	5
BHS	Female	62	1964	0	0	0	5
BHS	Female	63	1965	0	0	0	3
BHS	Female	64	1966	0	0	0	3
BHS	Female	65	1967	0	0	0	3
BHS	Female	66	1968	0	0	0	2
BHS	Female	67	1969	0	0	0	2
BHS	Female	68	1970	0	0	0	2
BHS	Female	69	1971	0	0	0	2
BHS	Female	70	1972	0	0	0	2
BHS	Female	71	1973	0	0	0	2
BHS	Female	72	1974	0	0	0	2
BHS	Female	73	1975	0	0	0	2
BHS	Female	74	1976	0	0	0	2
BHS	Female	75	1977	0	0	0	2
BHS	Female	76	1978	0	0	0	2
BHS	Female	77	1979	0	0	0	2
BHS	Male	27	1930	0	0	0	14
BHS	Male	28	1931	0	0	0	14
BHS	Male	29	1932	0	0	0	14
BHS	Male	30	1933	0	0	0	14
BHS	Male	31	1934	0	0	0	14
BHS	Male	32	1935	0	0	0	14
BHS	Male	33	1936	0	0	0	14
BHS	Male	34	1937	0	0	0	14
BHS	Male	35	1938	0	0	0	14
BHS	Male	36	1939	0	14	0	14
BHS	Male	37	1940	0	15	0	15
BHS	Male	38	1941	1	15	1	15
BHS	Male	39	1942	0	14	0	14
BHS	Male	40	1943	2	14	2	14
BHS	Male	41	1944	0	12	0	12
BHS	Male	42	1945	0	12	0	12
BHS	Male	43	1946	1	12	1	12
BHS	Male	44	1947	0	11	0	11
BHS	Male	45	1948	0	11	0	11
BHS	Male	46	1949	0	11	0	11
BHS	Male	47	1950	0	11	0	11
BHS	Male	48	1951	0	11	0	11
BHS	Male	49	1952	0	11	0	11
BHS	Male	50	1953	1	11	1	11
BHS	Male	51	1954	0	0	0	10
BHS	Male	52	1955	0	0	0	10
BHS	Male	53	1956	0	0	0	10
BHS	Male	54	1957	0	0	0	10
BHS	Male	55	1958	0	0	0	10
BHS	Male	56	1959	0	0	0	10
BHS	Male	57	1960	0	0	0	10
BHS	Male	58	1961	0	0	0	10
BHS	Male	59	1962	0	0	0	10
BHS	Male	60	1963	0	0	0	10
BHS	Male	61	1964	0	0	0	10
BHS	Male	62	1965	0	0	0	9
BHS	Male	63	1966	0	0	0	9
BHS	Male	64	1967	0	0	0	9
BHS	Male	65	1968	0	0	0	5
BHS	Male	66	1969	0	0	0	5
BHS	Male	67	1970	0	0	0	5
BHS	Male	68	1971	0	0	0	2
BHS	Male	69	1972	0	0	0	2
BHS	Male	70	1973	0	0	0	2
BHS	Male	71	1974	0	0	0	1
BHS	Male	72	1975	0	0	0	1
BHS	Male	73	1976	0	0	0	1
BHS	Male	74	1977	0	0	0	1
BHS	Male	75	1978	0	0	0	1
BHS	Male	76	1979	0	0	0	1
BHS	Male	77	1980	0	0	0	1
BHS	Male	78	1981	0	0	0	1
BHS	Male	79	1982	0	0	0	1
BHS	Male	80	1983	0	0	0	1
BHS	Male	81	1984	0	0	0	1
BHS	Male	82	1985	0	0	0	1
BHS	Female	27	1930	0	0	0	3
BHS	Female	28	1931	0	0	0	3
BHS	Female	29	1932	0	0	0	3
BHS	Female	30	1933	0	0	0	3
BHS	Female	31	1934	0	0	0	3
BHS	Female	32	1935	0	0	0	3
BHS	Female	33	1936	0	0	0	3
BHS	Female	34	1937	0	0	0	3
BHS	Female	35	1938	0	0	0	3
BHS	Female	36	1939	0	4	0	4
BHS	Female	37	1940	0	5	0	5
BHS	Female	38	1941	0	5	0	5
BHS	Female	39	1942	0	5	0	5
BHS	Female	40	1943	1	5	1	5
BHS	Female	41	1944	0	4	0	4
BHS	Female	42	1945	0	4	0	4
BHS	Female	43	1946	0	4	0	4
BHS	Female	44	1947	0	4	0	4
BHS	Female	45	1948	0	4	0	4
BHS	Female	46	1949	0	4	0	4
BHS	Female	47	1950	0	4	0	4
BHS	Female	48	1951	0	4	0	4
BHS	Female	49	1952	0	4	0	4
BHS	Female	50	1953	1	4	1	4
BHS	Female	51	1954	0	0	0	3
BHS	Female	52	1955	0	0	0	3
BHS	Female	53	1956	0	0	0	3
BHS	Female	54	1957	0	0	0	3
BHS	Female	55	1958	0	0	0	3
BHS	Female	56	1959	0	0	0	3
BHS	Female	57	1960	0	0	0	3
BHS	Female	58	1961	0	0	0	3
BHS	Female	59	1962	0	0	0	3
BHS	Female	60	1963	0	0	0	3
BHS	Female	61	1964	0	0	0	3
BHS	Female	62	1965	0	0	0	3
BHS	Female	63	1966	0	0	0	3
BHS	Female	64	1967	0	0	0	3
BHS	Female	65	1968	0	0	0	3
BHS	Female	66	1969	0	0	0	3
BHS	Female	67	1970	0	0	0	3
BHS	Female	68	1971	0	0	0	2
BHS	Female	69	1972	0	0	0	2
BHS	Female	70	1973	0	0	0	2
BHS	Female	71	1974	0	0	0	2
BHS	Female	72	1975	0	0	0	2
BHS	Female	73	1976	0	0	0	2
BHS	Female	74	1977	0	0	0	1
BHS	Female	75	1978	0	0	0	1
BHS	Female	76	1979	0	0	0	1
BHS	Male	26	1930	0	0	0	23
BHS	Male	27	1931	0	0	0	23
BHS	Male	28	1932	0	0	0	23
BHS	Male	29	1933	0	0	0	23
BHS	Male	30	1934	0	0	0	23
BHS	Male	31	1935	0	0	0	24
BHS	Male	32	1936	0	0	0	24
BHS	Male	33	1937	0	0	0	24
BHS	Male	34	1938	0	0	0	24
BHS	Male	35	1939	0	0	0	24
BHS	Male	36	1940	0	24	0	24
BHS	Male	37	1941	0	25	0	25
BHS	Male	38	1942	0	25	0	25
BHS	Male	39	1943	0	25	0	25
BHS	Male	40	1944	0	25	0	25
BHS	Male	41	1945	0	25	0	25
BHS	Male	42	1946	2	25	2	25
BHS	Male	43	1947	1	23	1	23
BHS	Male	44	1948	0	22	0	22
BHS	Male	45	1949	0	22	0	22
BHS	Male	46	1950	0	22	0	22
BHS	Male	47	1951	0	22	0	22
BHS	Male	48	1952	2	22	2	22
BHS	Male	49	1953	2	20	2	20
BHS	Male	50	1954	2	19	2	19
BHS	Male	51	1955	0	0	0	17
BHS	Male	52	1956	0	0	0	17
BHS	Male	53	1957	0	0	0	17
BHS	Male	54	1958	0	0	0	17
BHS	Male	55	1959	0	0	0	17
BHS	Male	56	1960	0	0	0	17
BHS	Male	57	1961	0	0	0	17
BHS	Male	58	1962	0	0	0	17
BHS	Male	59	1963	0	0	0	17
BHS	Male	60	1964	0	0	0	17
BHS	Male	61	1965	0	0	0	14
BHS	Male	62	1966	0	0	0	14
BHS	Male	63	1967	0	0	0	14
BHS	Male	64	1968	0	0	0	10
BHS	Male	65	1969	0	0	0	10
BHS	Male	66	1970	0	0	0	10
BHS	Male	67	1971	0	0	0	4
BHS	Male	68	1972	0	0	0	4
BHS	Male	69	1973	0	0	0	4
BHS	Male	70	1974	0	0	0	3
BHS	Male	71	1975	0	0	0	3
BHS	Male	72	1976	0	0	0	3
BHS	Male	73	1977	0	0	0	3
BHS	Male	74	1978	0	0	0	3
BHS	Male	75	1979	0	0	0	3
BHS	Male	76	1980	0	0	0	1
BHS	Male	77	1981	0	0	0	1
BHS	Male	78	1982	0	0	0	1
BHS	Male	79	1983	0	0	0	1
BHS	Male	80	1984	0	0	0	1
BHS	Male	81	1985	0	0	0	1
BHS	Female	26	1930	0	0	0	2
BHS	Female	27	1931	0	0	0	2
BHS	Female	28	1932	0	0	0	2
BHS	Female	29	1933	0	0	0	2
BHS	Female	30	1934	0	0	0	2
BHS	Female	31	1935	0	0	0	2
BHS	Female	32	1936	0	0	0	2
BHS	Female	33	1937	0	0	0	2
BHS	Female	34	1938	0	0	0	2
BHS	Female	35	1939	0	0	0	2
BHS	Female	36	1940	0	2	0	2
BHS	Female	37	1941	0	3	0	3
BHS	Female	38	1942	0	3	0	3
BHS	Female	39	1943	0	3	0	3
BHS	Female	40	1944	0	3	0	3
BHS	Female	41	1945	0	4	0	4
BHS	Female	42	1946	0	4	0	4
BHS	Female	43	1947	0	4	0	4
BHS	Female	44	1948	0	4	0	4
BHS	Female	45	1949	0	4	0	4
BHS	Female	46	1950	0	4	0	4
BHS	Female	47	1951	0	4	0	4
BHS	Female	48	1952	0	4	0	4
BHS	Female	49	1953	0	4	0	4
BHS	Female	50	1954	0	4	0	4
BHS	Female	51	1955	0	0	0	4
BHS	Female	52	1956	0	0	0	4
BHS	Female	53	1957	0	0	0	4
BHS	Female	54	1958	0	0	0	4
BHS	Female	55	1959	0	0	0	4
BHS	Female	56	1960	0	0	0	4
BHS	Female	57	1961	0	0	0	4
BHS	Female	58	1962	0	0	0	4
BHS	Female	59	1963	0	0	0	4
BHS	Female	60	1964	0	0	0	4
BHS	Female	61	1965	0	0	0	4
BHS	Female	62	1966	0	0	0	4
BHS	Female	63	1967	0	0	0	4
BHS	Female	64	1968	0	0	0	3
BHS	Female	65	1969	0	0	0	3
BHS	Female	66	1970	0	0	0	3
BHS	Female	67	1971	0	0	0	2
BHS	Female	68	1972	0	0	0	2
BHS	Female	69	1973	0	0	0	2
BHS	Female	70	1974	0	0	0	2
BHS	Female	71	1975	0	0	0	2
BHS	Female	72	1976	0	0	0	2
BHS	Female	73	1977	0	0	0	2
BHS	Female	74	1978	0	0	0	2
BHS	Female	75	1979	0	0	0	2
BHS	Male	25	1930	0	0	0	23
BHS	Male	26	1931	0	0	0	24
BHS	Male	27	1932	0	0	0	24
BHS	Male	28	1933	0	0	0	25
BHS	Male	29	1934	0	0	0	25
BHS	Male	30	1935	0	0	0	25
BHS	Male	31	1936	0	0	0	25
BHS	Male	32	1937	0	0	0	25
BHS	Male	33	1938	0	0	0	26
BHS	Male	34	1939	0	0	0	26
BHS	Male	35	1940	0	0	0	26
BHS	Male	36	1941	0	26	0	26
BHS	Male	37	1942	0	26	0	26
BHS	Male	38	1943	0	26	0	26
BHS	Male	39	1944	0	26	0	26
BHS	Male	40	1945	0	26	0	26
BHS	Male	41	1946	0	27	0	27
BHS	Male	42	1947	1	27	1	27
BHS	Male	43	1948	0	26	0	26
BHS	Male	44	1949	0	26	0	26
BHS	Male	45	1950	1	26	1	26
BHS	Male	46	1951	1	26	1	26
BHS	Male	47	1952	0	25	0	25
BHS	Male	48	1953	0	25	0	25
BHS	Male	49	1954	0	25	0	25
BHS	Male	50	1955	0	25	0	25
BHS	Male	51	1956	0	0	0	25
BHS	Male	52	1957	0	0	0	25
BHS	Male	53	1958	0	0	0	25
BHS	Male	54	1959	0	0	0	25
BHS	Male	55	1960	0	0	0	25
BHS	Male	56	1961	0	0	0	25
BHS	Male	57	1962	0	0	0	25
BHS	Male	58	1963	0	0	0	25
BHS	Male	59	1964	0	0	0	25
BHS	Male	60	1965	0	0	0	21
BHS	Male	61	1966	0	0	0	21
BHS	Male	62	1967	0	0	0	21
BHS	Male	63	1968	0	0	0	15
BHS	Male	64	1969	0	0	0	15
BHS	Male	65	1970	0	0	0	15
BHS	Male	66	1971	0	0	0	12
BHS	Male	67	1972	0	0	0	12
BHS	Male	68	1973	0	0	0	12
BHS	Male	69	1974	0	0	0	10
BHS	Male	70	1975	0	0	0	10
BHS	Male	71	1976	0	0	0	10
BHS	Male	72	1977	0	0	0	6
BHS	Male	73	1978	0	0	0	6
BHS	Male	74	1979	0	0	0	6
BHS	Male	75	1980	0	0	0	1
BHS	Male	76	1981	0	0	0	1
BHS	Male	77	1982	0	0	0	1
BHS	Male	78	1983	0	0	0	1
BHS	Male	79	1984	0	0	0	1
BHS	Male	80	1985	0	0	0	1
BHS	Female	25	1930	0	0	0	3
BHS	Female	26	1931	0	0	0	3
BHS	Female	27	1932	0	0	0	4
BHS	Female	28	1933	0	0	0	4
BHS	Female	29	1934	0	0	0	4
BHS	Female	30	1935	0	0	0	4
BHS	Female	31	1936	0	0	0	6
BHS	Female	32	1937	0	0	0	6
BHS	Female	33	1938	0	0	0	6
BHS	Female	34	1939	0	0	0	6
BHS	Female	35	1940	0	0	0	6
BHS	Female	36	1941	0	9	0	9
BHS	Female	37	1942	0	9	0	9
BHS	Female	38	1943	0	9	0	9
BHS	Female	39	1944	0	9	0	9
BHS	Female	40	1945	0	9	0	9
BHS	Female	41	1946	0	9	0	9
BHS	Female	42	1947	0	9	0	9
BHS	Female	43	1948	0	9	0	9
BHS	Female	44	1949	0	10	0	10
BHS	Female	45	1950	0	11	0	11
BHS	Female	46	1951	0	11	0	11
BHS	Female	47	1952	0	11	0	11
BHS	Female	48	1953	0	11	0	11
BHS	Female	49	1954	0	11	0	11
BHS	Female	50	1955	1	11	1	11
BHS	Female	51	1956	0	0	0	10
BHS	Female	52	1957	0	0	0	10
BHS	Female	53	1958	0	0	0	10
BHS	Female	54	1959	0	0	0	10
BHS	Female	55	1960	0	0	0	10
BHS	Female	56	1961	0	0	0	10
BHS	Female	57	1962	0	0	0	10
BHS	Female	58	1963	0	0	0	10
BHS	Female	59	1964	0	0	0	10
BHS	Female	60	1965	0	0	0	8
BHS	Female	61	1966	0	0	0	8
BHS	Female	62	1967	0	0	0	8
BHS	Female	63	1968	0	0	0	7
BHS	Female	64	1969	0	0	0	7
BHS	Female	65	1970	0	0	0	7
BHS	Female	66	1971	0	0	0	5
BHS	Female	67	1972	0	0	0	5
BHS	Female	68	1973	0	0	0	5
BHS	Female	69	1974	0	0	0	4
BHS	Female	70	1975	0	0	0	4
BHS	Female	71	1976	0	0	0	4
BHS	Female	72	1977	0	0	0	1
BHS	Female	73	1978	0	0	0	1
BHS	Female	74	1979	0	0	0	1
BHS	Male	24	1930	0	0	0	27
BHS	Male	25	1931	0	0	0	27
BHS	Male	26	1932	0	0	0	27
BHS	Male	27	1933	0	0	0	28
BHS	Male	28	1934	0	0	0	28
BHS	Male	29	1935	0	0	0	28
BHS	Male	30	1936	0	0	0	28
BHS	Male	31	1937	0	0	0	28
BHS	Male	32	1938	0	0	0	28
BHS	Male	33	1939	0	0	0	28
BHS	Male	34	1940	0	0	0	28
BHS	Male	35	1941	0	0	0	28
BHS	Male	36	1942	0	28	0	28
BHS	Male	37	1943	0	28	0	28
BHS	Male	38	1944	0	28	0	28
BHS	Male	39	1945	0	28	0	28
BHS	Male	40	1946	0	28	0	28
BHS	Male	41	1947	0	28	0	28
BHS	Male	42	1948	0	28	0	28
BHS	Male	43	1949	0	28	0	28
BHS	Male	44	1950	0	28	0	28
BHS	Male	45	1951	1	28	1	28
BHS	Male	46	1952	1	27	1	27
BHS	Male	47	1953	0	26	0	26
BHS	Male	48	1954	0	26	0	26
BHS	Male	49	1955	1	26	1	26
BHS	Male	50	1956	3	25	3	25
BHS	Male	51	1957	0	0	0	22
BHS	Male	52	1958	0	0	0	22
BHS	Male	53	1959	0	0	0	22
BHS	Male	54	1960	0	0	0	22
BHS	Male	55	1961	0	0	0	22
BHS	Male	56	1962	0	0	0	22
BHS	Male	57	1963	0	0	0	22
BHS	Male	58	1964	0	0	0	22
BHS	Male	59	1965	0	0	0	19
BHS	Male	60	1966	0	0	0	19
BHS	Male	61	1967	0	0	0	19
BHS	Male	62	1968	0	0	0	14
BHS	Male	63	1969	0	0	0	14
BHS	Male	64	1970	0	0	0	14
BHS	Male	65	1971	0	0	0	11
BHS	Male	66	1972	0	0	0	11
BHS	Male	67	1973	0	0	0	11
BHS	Male	68	1974	0	0	0	9
BHS	Male	69	1975	0	0	0	9
BHS	Male	70	1976	0	0	0	9
BHS	Male	71	1977	0	0	0	7
BHS	Male	72	1978	0	0	0	7
BHS	Male	73	1979	0	0	0	7
BHS	Male	74	1980	0	0	0	2
BHS	Male	75	1981	0	0	0	2
BHS	Male	76	1982	0	0	0	2
BHS	Male	77	1983	0	0	0	2
BHS	Male	78	1984	0	0	0	2
BHS	Male	79	1985	0	0	0	2
BHS	Female	24	1930	0	0	0	3
BHS	Female	25	1931	0	0	0	3
BHS	Female	26	1932	0	0	0	4
BHS	Female	27	1933	0	0	0	4
BHS	Female	28	1934	0	0	0	4
BHS	Female	29	1935	0	0	0	4
BHS	Female	30	1936	0	0	0	4
BHS	Female	31	1937	0	0	0	6
BHS	Female	32	1938	0	0	0	6
BHS	Female	33	1939	0	0	0	6
BHS	Female	34	1940	0	0	0	6
BHS	Female	35	1941	0	0	0	7
BHS	Female	36	1942	0	7	0	7
BHS	Female	37	1943	0	7	0	7
BHS	Female	38	1944	0	7	0	7
BHS	Female	39	1945	0	7	0	7
BHS	Female	40	1946	0	7	0	7
BHS	Female	41	1947	0	9	0	9
BHS	Female	42	1948	0	9	0	9
BHS	Female	43	1949	0	9	0	9
BHS	Female	44	1950	0	9	0	9
BHS	Female	45	1951	0	9	0	9
BHS	Female	46	1952	0	9	0	9
BHS	Female	47	1953	0	9	0	9
BHS	Female	48	1954	0	9	0	9
BHS	Female	49	1955	0	9	0	9
BHS	Female	50	1956	1	9	1	9
BHS	Female	51	1957	0	0	0	8
BHS	Female	52	1958	0	0	0	8
BHS	Female	53	1959	0	0	0	8
BHS	Female	54	1960	0	0	0	8
BHS	Female	55	1961	0	0	0	8
BHS	Female	56	1962	0	0	0	8
BHS	Female	57	1963	0	0	0	8
BHS	Female	58	1964	0	0	0	8
BHS	Female	59	1965	0	0	0	8
BHS	Female	60	1966	0	0	0	8
BHS	Female	61	1967	0	0	0	8
BHS	Female	62	1968	0	0	0	7
BHS	Female	63	1969	0	0	0	7
BHS	Female	64	1970	0	0	0	7
BHS	Female	65	1971	0	0	0	5
BHS	Female	66	1972	0	0	0	5
[truncated: 7,148 more rows]
